# Supplementary material for: Evolving geographic diversity in SARS-CoV2 and in silico analysis of replicating enzyme 3CLpro targeting repurposed drug candidates
Source: J Transl Med. 2020 Jul 9;18:278. doi: 10.1186/s12967-020-02448-z (PMC7344048; doi:10.1186/s12967-020-02448-z)
Supplement: Supplementary file 1 — Additional file 1: Table S1. Acknowledgement table containing information about authors, originating, and submitting laboratories of the sequences deposited to GISAID database. [file 12967_2020_2448_MOESM1_ESM.xls]

## Sheet: Acknowledgement Table
We gratefully acknowledge the authors, originating and submitting laboratories of the sequences from GISAID’s EpiFlu™ Database on which this research is based. The list is detailed below.
All submitters of data may be contacted directly via www.gisaid.org
Accession ID	Virus name	Location	Collection date	Originating lab	Submitting lab	Authors
EPI_ISL_413600	hCoV-19/Australia/NSW14/2020	Oceania / Australia / NSW / Sydney	2020-03-03	Centre for Infectious Diseases and Microbiology - Public Health	NSW Health Pathology - Institute of Clinical Pathology and Medical Research; Westmead Hospital; University of Sydney	Gall, M, Eden J-S, Lam C, Gray K, Timms, V, Rockett R, Carter I, Rahman H, Holmes EC, O’Sullivan MV, Sintchenko V, Chen SC, Maddocks S, Kok J and Dwyer DE for the 2019-nCoV Study Group*
EPI_ISL_413601	hCoV-19/USA/WA13-UW9/2020	North America / USA / Washington	2020-03-02	UW Virology Lab	UW Virology Lab	Pavitra Roychoudhury, Hong Xie, Keith Jerome, Alexander Greninger
EPI_ISL_424238	hCoV-19/USA/WA-UW-1741/2020	North America / USA / Washington	2020-03-21	UW Virology Lab	UW Virology Lab	Pavitra Roychoudhury, Hong Xie, Keith Jerome, Alexander Greninger
EPI_ISL_425569	hCoV-19/England/NOTT-10E5E4/2020	Europe / United Kingdom / England	2020-03-23	Queens Medical Centre, Clinical Microbiology Department / DeepSeq Nottingham	COVID-19 Genomics UK (COG-UK) Consortium	Gemma Clark, Wendy Smith, Manjinder Khakh, Hannah Howson-Wells, Jonathan Ball, Patrick McClure, Joseph Chappell, Theocharis Tsoleridis, Nadine Holmes, Matthew Carlisle, Christopher Moore, Fei Sang, Johnny Debebe, Victoria Wright, Matthew Loose
EPI_ISL_424237	hCoV-19/USA/WA-UW-1739/2020	North America / USA / Washington	2020-03-21	UW Virology Lab	UW Virology Lab	Pavitra Roychoudhury, Hong Xie, Keith Jerome, Alexander Greninger
EPI_ISL_425568	hCoV-19/England/NOTT-10E5D5/2020	Europe / United Kingdom / England	2020-03-22	Queens Medical Centre, Clinical Microbiology Department / DeepSeq Nottingham	COVID-19 Genomics UK (COG-UK) Consortium	Gemma Clark, Wendy Smith, Manjinder Khakh, Hannah Howson-Wells, Jonathan Ball, Patrick McClure, Joseph Chappell, Theocharis Tsoleridis, Nadine Holmes, Matthew Carlisle, Christopher Moore, Fei Sang, Johnny Debebe, Victoria Wright, Matthew Loose
EPI_ISL_424236	hCoV-19/USA/WA-UW-1732/2020	North America / USA / Washington	2020-03-21	UW Virology Lab	UW Virology Lab	Pavitra Roychoudhury, Hong Xie, Keith Jerome, Alexander Greninger
EPI_ISL_425567	hCoV-19/England/NOTT-10E5C6/2020	Europe / United Kingdom / England	2020-03-23	Queens Medical Centre, Clinical Microbiology Department / DeepSeq Nottingham	COVID-19 Genomics UK (COG-UK) Consortium	Gemma Clark, Wendy Smith, Manjinder Khakh, Hannah Howson-Wells, Jonathan Ball, Patrick McClure, Joseph Chappell, Theocharis Tsoleridis, Nadine Holmes, Matthew Carlisle, Christopher Moore, Fei Sang, Johnny Debebe, Victoria Wright, Matthew Loose
EPI_ISL_424235	hCoV-19/USA/WA-UW-1733/2020	North America / USA / Washington	2020-03-21	UW Virology Lab	UW Virology Lab	Pavitra Roychoudhury, Hong Xie, Keith Jerome, Alexander Greninger
EPI_ISL_425566	hCoV-19/England/NOTT-10E5B7/2020	Europe / United Kingdom / England	2020-03-26	Queens Medical Centre, Clinical Microbiology Department / DeepSeq Nottingham	COVID-19 Genomics UK (COG-UK) Consortium	Gemma Clark, Wendy Smith, Manjinder Khakh, Hannah Howson-Wells, Jonathan Ball, Patrick McClure, Joseph Chappell, Theocharis Tsoleridis, Nadine Holmes, Matthew Carlisle, Christopher Moore, Fei Sang, Johnny Debebe, Victoria Wright, Matthew Loose
EPI_ISL_424234	hCoV-19/USA/WA-UW-1722/2020	North America / USA / Washington	2020-03-21	UW Virology Lab	UW Virology Lab	Pavitra Roychoudhury, Hong Xie, Keith Jerome, Alexander Greninger
EPI_ISL_425565	hCoV-19/England/NOTT-10E5A8/2020	Europe / United Kingdom / England	2020-03-26	Queens Medical Centre, Clinical Microbiology Department / DeepSeq Nottingham	COVID-19 Genomics UK (COG-UK) Consortium	Gemma Clark, Wendy Smith, Manjinder Khakh, Hannah Howson-Wells, Jonathan Ball, Patrick McClure, Joseph Chappell, Theocharis Tsoleridis, Nadine Holmes, Matthew Carlisle, Christopher Moore, Fei Sang, Johnny Debebe, Victoria Wright, Matthew Loose
EPI_ISL_413580	hCoV-19/Netherlands/Oisterwijk_1364072/2020	Europe / Netherlands / Oisterwijk	2020-03-02	MHC Hart voor Brabant	Erasmus Medical Center	David Nieuwenhuijse, Bas Oude Munnink, Reina Sikkema, Claudia Schapendonk, Irina Chestakova, Anne van der Linden, Mark Pronk, Pascal Lexmond, Corien Swaan, Manon Haverkate, Madelief Mollers, Mart Stein, Sandra Kengne Kamga Mobou, Jeroen van Kampen, Jolanda Voermans, Aura Timen, Corine GeurtsvanKessel, Annemiek van der Eijk, Richard Molenkamp, Marion Koopmans, on behalf of the Dutch national COVID…
EPI_ISL_424233	hCoV-19/USA/WA-UW-1772/2020	North America / USA / Washington	2020-03-21	UW Virology Lab	UW Virology Lab	Pavitra Roychoudhury, Hong Xie, Keith Jerome, Alexander Greninger
EPI_ISL_425564	hCoV-19/England/NOTT-10E599/2020	Europe / United Kingdom / England	2020-03-25	Queens Medical Centre, Clinical Microbiology Department / DeepSeq Nottingham	COVID-19 Genomics UK (COG-UK) Consortium	Gemma Clark, Wendy Smith, Manjinder Khakh, Hannah Howson-Wells, Jonathan Ball, Patrick McClure, Joseph Chappell, Theocharis Tsoleridis, Nadine Holmes, Matthew Carlisle, Christopher Moore, Fei Sang, Johnny Debebe, Victoria Wright, Matthew Loose
EPI_ISL_413581	hCoV-19/Netherlands/Oss_1363500/2020	Europe / Netherlands / Oss	2020-02-29	RIVM	Erasmus Medical Center	David Nieuwenhuijse, Bas Oude Munnink, Reina Sikkema, Claudia Schapendonk, Irina Chestakova, Anne van der Linden, Mark Pronk, Pascal Lexmond, Corien Swaan, Manon Haverkate, Madelief Mollers, Mart Stein, Sandra Kengne Kamga Mobou, Jeroen van Kampen, Jolanda Voermans, Aura Timen, Corine GeurtsvanKessel, Annemiek van der Eijk, Richard Molenkamp, Marion Koopmans, on behalf of the Dutch national COVID…
EPI_ISL_424232	hCoV-19/USA/WA-UW-1708/2020	North America / USA / Washington	2020-03-21	UW Virology Lab	UW Virology Lab	Pavitra Roychoudhury, Hong Xie, Keith Jerome, Alexander Greninger
EPI_ISL_425563	hCoV-19/England/NOTT-10E58A/2020	Europe / United Kingdom / England	2020-03-26	Queens Medical Centre, Clinical Microbiology Department / DeepSeq Nottingham	COVID-19 Genomics UK (COG-UK) Consortium	Gemma Clark, Wendy Smith, Manjinder Khakh, Hannah Howson-Wells, Jonathan Ball, Patrick McClure, Joseph Chappell, Theocharis Tsoleridis, Nadine Holmes, Matthew Carlisle, Christopher Moore, Fei Sang, Johnny Debebe, Victoria Wright, Matthew Loose
EPI_ISL_413582	hCoV-19/Netherlands/Rotterdam_1363790/2020	Europe / Netherlands / Rotterdam	2020-03-01	ErasmusMC	Erasmus Medical Center	David Nieuwenhuijse, Bas Oude Munnink, Reina Sikkema, Claudia Schapendonk, Irina Chestakova, Anne van der Linden, Mark Pronk, Pascal Lexmond, Corien Swaan, Manon Haverkate, Madelief Mollers, Mart Stein, Sandra Kengne Kamga Mobou, Jeroen van Kampen, Jolanda Voermans, Aura Timen, Corine GeurtsvanKessel, Annemiek van der Eijk, Richard Molenkamp, Marion Koopmans, on behalf of the Dutch national COVID…
EPI_ISL_424231	hCoV-19/USA/WA-UW-1731/2020	North America / USA / Washington	2020-03-21	UW Virology Lab	UW Virology Lab	Pavitra Roychoudhury, Hong Xie, Keith Jerome, Alexander Greninger
EPI_ISL_425562	hCoV-19/England/NOTT-10E57B/2020	Europe / United Kingdom / England	2020-03-25	Queens Medical Centre, Clinical Microbiology Department / DeepSeq Nottingham	COVID-19 Genomics UK (COG-UK) Consortium	Gemma Clark, Wendy Smith, Manjinder Khakh, Hannah Howson-Wells, Jonathan Ball, Patrick McClure, Joseph Chappell, Theocharis Tsoleridis, Nadine Holmes, Matthew Carlisle, Christopher Moore, Fei Sang, Johnny Debebe, Victoria Wright, Matthew Loose
EPI_ISL_413583	hCoV-19/Netherlands/Rotterdam_1364040/2020	Europe / Netherlands / Rotterdam	2020-03-02	MHC Rotterdam-Rijnmond	Erasmus Medical Center	David Nieuwenhuijse, Bas Oude Munnink, Reina Sikkema, Claudia Schapendonk, Irina Chestakova, Anne van der Linden, Mark Pronk, Pascal Lexmond, Corien Swaan, Manon Haverkate, Madelief Mollers, Mart Stein, Sandra Kengne Kamga Mobou, Jeroen van Kampen, Jolanda Voermans, Aura Timen, Corine GeurtsvanKessel, Annemiek van der Eijk, Richard Molenkamp, Marion Koopmans, on behalf of the Dutch national COVID…
EPI_ISL_424230	hCoV-19/USA/WA-UW-1709/2020	North America / USA / Washington	2020-03-21	UW Virology Lab	UW Virology Lab	Pavitra Roychoudhury, Hong Xie, Keith Jerome, Alexander Greninger
EPI_ISL_425561	hCoV-19/England/NOTT-10E55D/2020	Europe / United Kingdom / England	2020-03-25	Queens Medical Centre, Clinical Microbiology Department / DeepSeq Nottingham	COVID-19 Genomics UK (COG-UK) Consortium	Gemma Clark, Wendy Smith, Manjinder Khakh, Hannah Howson-Wells, Jonathan Ball, Patrick McClure, Joseph Chappell, Theocharis Tsoleridis, Nadine Holmes, Matthew Carlisle, Christopher Moore, Fei Sang, Johnny Debebe, Victoria Wright, Matthew Loose
EPI_ISL_413584	hCoV-19/Netherlands/Rotterdam_1364740/2020	Europe / Netherlands / Rotterdam	2020-03-03	unknown	Erasmus Medical Center	David Nieuwenhuijse, Bas Oude Munnink, Reina Sikkema, Claudia Schapendonk, Irina Chestakova, Anne van der Linden, Mark Pronk, Pascal Lexmond, Corien Swaan, Manon Haverkate, Madelief Mollers, Mart Stein, Sandra Kengne Kamga Mobou, Jeroen van Kampen, Jolanda Voermans, Aura Timen, Corine GeurtsvanKessel, Annemiek van der Eijk, Richard Molenkamp, Marion Koopmans, on behalf of the Dutch national COVID…
EPI_ISL_425560	hCoV-19/England/NOTT-10E54E/2020	Europe / United Kingdom / England	2020-03-23	Queens Medical Centre, Clinical Microbiology Department / DeepSeq Nottingham	COVID-19 Genomics UK (COG-UK) Consortium	Gemma Clark, Wendy Smith, Manjinder Khakh, Hannah Howson-Wells, Jonathan Ball, Patrick McClure, Joseph Chappell, Theocharis Tsoleridis, Nadine Holmes, Matthew Carlisle, Christopher Moore, Fei Sang, Johnny Debebe, Victoria Wright, Matthew Loose
EPI_ISL_413585	hCoV-19/Netherlands/Tilburg_/2020	Europe / Netherlands / Tilburg	2020	unknown	Erasmus Medical Center	David Nieuwenhuijse, Bas Oude Munnink, Reina Sikkema, Claudia Schapendonk, Irina Chestakova, Anne van der Linden, Mark Pronk, Pascal Lexmond, Corien Swaan, Manon Haverkate, Madelief Mollers, Mart Stein, Sandra Kengne Kamga Mobou, Jeroen van Kampen, Jolanda Voermans, Aura Timen, Corine GeurtsvanKessel, Annemiek van der Eijk, Richard Molenkamp, Marion Koopmans, on behalf of the Dutch national COVID…
EPI_ISL_413586	hCoV-19/Netherlands/Tilburg_1363354/2020	Europe / Netherlands / Tilburg	2020-02-27	Foundation Elisabeth-Tweesteden Ziekenhuis	Erasmus Medical Center	David Nieuwenhuijse, Bas Oude Munnink, Reina Sikkema, Claudia Schapendonk, Irina Chestakova, Anne van der Linden, Mark Pronk, Pascal Lexmond, Corien Swaan, Manon Haverkate, Madelief Mollers, Mart Stein, Sandra Kengne Kamga Mobou, Jeroen van Kampen, Jolanda Voermans, Aura Timen, Corine GeurtsvanKessel, Annemiek van der Eijk, Richard Molenkamp, Marion Koopmans, on behalf of the Dutch national COVID…
EPI_ISL_413587	hCoV-19/Netherlands/Tilburg_1364286/2020	Europe / Netherlands / Tilburg	2020-03-03	Foundation Elisabeth-Tweesteden Ziekenhuis	Erasmus Medical Center	David Nieuwenhuijse, Bas Oude Munnink, Reina Sikkema, Claudia Schapendonk, Irina Chestakova, Anne van der Linden, Mark Pronk, Pascal Lexmond, Corien Swaan, Manon Haverkate, Madelief Mollers, Mart Stein, Sandra Kengne Kamga Mobou, Jeroen van Kampen, Jolanda Voermans, Aura Timen, Corine GeurtsvanKessel, Annemiek van der Eijk, Richard Molenkamp, Marion Koopmans, on behalf of the Dutch national COVID…
EPI_ISL_413588	hCoV-19/Netherlands/Utrecht_1363564/2020	Europe / Netherlands / Utrecht	2020-03-01	MHC Utrecht	Erasmus Medical Center	David Nieuwenhuijse, Bas Oude Munnink, Reina Sikkema, Claudia Schapendonk, Irina Chestakova, Anne van der Linden, Mark Pronk, Pascal Lexmond, Corien Swaan, Manon Haverkate, Madelief Mollers, Mart Stein, Sandra Kengne Kamga Mobou, Jeroen van Kampen, Jolanda Voermans, Aura Timen, Corine GeurtsvanKessel, Annemiek van der Eijk, Richard Molenkamp, Marion Koopmans, on behalf of the Dutch national COVID…
EPI_ISL_413589	hCoV-19/Netherlands/Utrecht_1363628/2020	Europe / Netherlands / Utrecht	2020-03-01	MHC Utrecht	Erasmus Medical Center	David Nieuwenhuijse, Bas Oude Munnink, Reina Sikkema, Claudia Schapendonk, Irina Chestakova, Anne van der Linden, Mark Pronk, Pascal Lexmond, Corien Swaan, Manon Haverkate, Madelief Mollers, Mart Stein, Sandra Kengne Kamga Mobou, Jeroen van Kampen, Jolanda Voermans, Aura Timen, Corine GeurtsvanKessel, Annemiek van der Eijk, Richard Molenkamp, Marion Koopmans, on behalf of the Dutch national COVID…
EPI_ISL_424229	hCoV-19/USA/WA-UW-1724/2020	North America / USA / Washington	2020-03-21	UW Virology Lab	UW Virology Lab	Pavitra Roychoudhury, Hong Xie, Keith Jerome, Alexander Greninger
EPI_ISL_424228	hCoV-19/USA/WA-UW-1702/2020	North America / USA / Washington	2020-03-21	UW Virology Lab	UW Virology Lab	Pavitra Roychoudhury, Hong Xie, Keith Jerome, Alexander Greninger
EPI_ISL_425559	hCoV-19/England/NOTT-10E520/2020	Europe / United Kingdom / England	2020-03-23	Queens Medical Centre, Clinical Microbiology Department / DeepSeq Nottingham	COVID-19 Genomics UK (COG-UK) Consortium	Gemma Clark, Wendy Smith, Manjinder Khakh, Hannah Howson-Wells, Jonathan Ball, Patrick McClure, Joseph Chappell, Theocharis Tsoleridis, Nadine Holmes, Matthew Carlisle, Christopher Moore, Fei Sang, Johnny Debebe, Victoria Wright, Matthew Loose
EPI_ISL_424227	hCoV-19/USA/WA-UW-1706/2020	North America / USA / Washington	2020-03-21	UW Virology Lab	UW Virology Lab	Pavitra Roychoudhury, Hong Xie, Keith Jerome, Alexander Greninger
EPI_ISL_425558	hCoV-19/England/NOTT-10E511/2020	Europe / United Kingdom / England	2020-03-23	Queens Medical Centre, Clinical Microbiology Department / DeepSeq Nottingham	COVID-19 Genomics UK (COG-UK) Consortium	Gemma Clark, Wendy Smith, Manjinder Khakh, Hannah Howson-Wells, Jonathan Ball, Patrick McClure, Joseph Chappell, Theocharis Tsoleridis, Nadine Holmes, Matthew Carlisle, Christopher Moore, Fei Sang, Johnny Debebe, Victoria Wright, Matthew Loose
EPI_ISL_424226	hCoV-19/USA/WA-UW-1705/2020	North America / USA / Washington	2020-03-21	UW Virology Lab	UW Virology Lab	Pavitra Roychoudhury, Hong Xie, Keith Jerome, Alexander Greninger
EPI_ISL_425557	hCoV-19/England/NOTT-10E502/2020	Europe / United Kingdom / England	2020-03-23	Queens Medical Centre, Clinical Microbiology Department / DeepSeq Nottingham	COVID-19 Genomics UK (COG-UK) Consortium	Gemma Clark, Wendy Smith, Manjinder Khakh, Hannah Howson-Wells, Jonathan Ball, Patrick McClure, Joseph Chappell, Theocharis Tsoleridis, Nadine Holmes, Matthew Carlisle, Christopher Moore, Fei Sang, Johnny Debebe, Victoria Wright, Matthew Loose
EPI_ISL_424225	hCoV-19/USA/WA-UW-1707/2020	North America / USA / Washington	2020-03-21	UW Virology Lab	UW Virology Lab	Pavitra Roychoudhury, Hong Xie, Keith Jerome, Alexander Greninger
EPI_ISL_425556	hCoV-19/England/NOTT-10E4F6/2020	Europe / United Kingdom / England	2020-03-23	Queens Medical Centre, Clinical Microbiology Department / DeepSeq Nottingham	COVID-19 Genomics UK (COG-UK) Consortium	Gemma Clark, Wendy Smith, Manjinder Khakh, Hannah Howson-Wells, Jonathan Ball, Patrick McClure, Joseph Chappell, Theocharis Tsoleridis, Nadine Holmes, Matthew Carlisle, Christopher Moore, Fei Sang, Johnny Debebe, Victoria Wright, Matthew Loose
EPI_ISL_424224	hCoV-19/USA/WA-UW-1745/2020	North America / USA / Washington	2020-03-21	UW Virology Lab	UW Virology Lab	Pavitra Roychoudhury, Hong Xie, Keith Jerome, Alexander Greninger
EPI_ISL_425555	hCoV-19/England/NOTT-10E4D8/2020	Europe / United Kingdom / England	2020-03-22	Queens Medical Centre, Clinical Microbiology Department / DeepSeq Nottingham	COVID-19 Genomics UK (COG-UK) Consortium	Gemma Clark, Wendy Smith, Manjinder Khakh, Hannah Howson-Wells, Jonathan Ball, Patrick McClure, Joseph Chappell, Theocharis Tsoleridis, Nadine Holmes, Matthew Carlisle, Christopher Moore, Fei Sang, Johnny Debebe, Victoria Wright, Matthew Loose
EPI_ISL_424223	hCoV-19/USA/WA-UW-1744/2020	North America / USA / Washington	2020-03-21	UW Virology Lab	UW Virology Lab	Pavitra Roychoudhury, Hong Xie, Keith Jerome, Alexander Greninger
EPI_ISL_425554	hCoV-19/England/NOTT-10E4C9/2020	Europe / United Kingdom / England	2020-03-22	Queens Medical Centre, Clinical Microbiology Department / DeepSeq Nottingham	COVID-19 Genomics UK (COG-UK) Consortium	Gemma Clark, Wendy Smith, Manjinder Khakh, Hannah Howson-Wells, Jonathan Ball, Patrick McClure, Joseph Chappell, Theocharis Tsoleridis, Nadine Holmes, Matthew Carlisle, Christopher Moore, Fei Sang, Johnny Debebe, Victoria Wright, Matthew Loose
EPI_ISL_424222	hCoV-19/USA/WA-UW-1700/2020	North America / USA / Washington	2020-03-20	UW Virology Lab	UW Virology Lab	Pavitra Roychoudhury, Hong Xie, Keith Jerome, Alexander Greninger
EPI_ISL_425553	hCoV-19/England/NOTT-10E4BA/2020	Europe / United Kingdom / England	2020-03-22	Queens Medical Centre, Clinical Microbiology Department / DeepSeq Nottingham	COVID-19 Genomics UK (COG-UK) Consortium	Gemma Clark, Wendy Smith, Manjinder Khakh, Hannah Howson-Wells, Jonathan Ball, Patrick McClure, Joseph Chappell, Theocharis Tsoleridis, Nadine Holmes, Matthew Carlisle, Christopher Moore, Fei Sang, Johnny Debebe, Victoria Wright, Matthew Loose
EPI_ISL_413570	hCoV-19/Netherlands/Diemen_1363454/2020	Europe / Netherlands / Diemen	2020-02-28	RIVM	Erasmus Medical Center	David Nieuwenhuijse, Bas Oude Munnink, Reina Sikkema, Claudia Schapendonk, Irina Chestakova, Anne van der Linden, Mark Pronk, Pascal Lexmond, Corien Swaan, Manon Haverkate, Madelief Mollers, Mart Stein, Sandra Kengne Kamga Mobou, Jeroen van Kampen, Jolanda Voermans, Aura Timen, Corine GeurtsvanKessel, Annemiek van der Eijk, Richard Molenkamp, Marion Koopmans, on behalf of the Dutch national COVID…
EPI_ISL_424221	hCoV-19/USA/WA-UW-1748/2020	North America / USA / Washington	2020-03-21	UW Virology Lab	UW Virology Lab	Pavitra Roychoudhury, Hong Xie, Keith Jerome, Alexander Greninger
EPI_ISL_425552	hCoV-19/England/NOTT-10E4AB/2020	Europe / United Kingdom / England	2020-03-22	Queens Medical Centre, Clinical Microbiology Department / DeepSeq Nottingham	COVID-19 Genomics UK (COG-UK) Consortium	Gemma Clark, Wendy Smith, Manjinder Khakh, Hannah Howson-Wells, Jonathan Ball, Patrick McClure, Joseph Chappell, Theocharis Tsoleridis, Nadine Holmes, Matthew Carlisle, Christopher Moore, Fei Sang, Johnny Debebe, Victoria Wright, Matthew Loose
EPI_ISL_413571	hCoV-19/Netherlands/Eindhoven_1363782/2020	Europe / Netherlands / Eindhoven	2020-03-02	MHC Brabant Zuidoost	Erasmus Medical Center	David Nieuwenhuijse, Bas Oude Munnink, Reina Sikkema, Claudia Schapendonk, Irina Chestakova, Anne van der Linden, Mark Pronk, Pascal Lexmond, Corien Swaan, Manon Haverkate, Madelief Mollers, Mart Stein, Sandra Kengne Kamga Mobou, Jeroen van Kampen, Jolanda Voermans, Aura Timen, Corine GeurtsvanKessel, Annemiek van der Eijk, Richard Molenkamp, Marion Koopmans, on behalf of the Dutch national COVID…
EPI_ISL_424220	hCoV-19/USA/WA-UW-1729/2020	North America / USA / Washington	2020-03-21	UW Virology Lab	UW Virology Lab	Pavitra Roychoudhury, Hong Xie, Keith Jerome, Alexander Greninger
EPI_ISL_425551	hCoV-19/England/NOTT-10E49C/2020	Europe / United Kingdom / England	2020-03-22	Queens Medical Centre, Clinical Microbiology Department / DeepSeq Nottingham	COVID-19 Genomics UK (COG-UK) Consortium	Gemma Clark, Wendy Smith, Manjinder Khakh, Hannah Howson-Wells, Jonathan Ball, Patrick McClure, Joseph Chappell, Theocharis Tsoleridis, Nadine Holmes, Matthew Carlisle, Christopher Moore, Fei Sang, Johnny Debebe, Victoria Wright, Matthew Loose
EPI_ISL_413572	hCoV-19/Netherlands/Haarlem_1363688/2020	Europe / Netherlands / Haarlem	2020-03-01	MHC Kennemerland	Erasmus Medical Center	David Nieuwenhuijse, Bas Oude Munnink, Reina Sikkema, Claudia Schapendonk, Irina Chestakova, Anne van der Linden, Mark Pronk, Pascal Lexmond, Corien Swaan, Manon Haverkate, Madelief Mollers, Mart Stein, Sandra Kengne Kamga Mobou, Jeroen van Kampen, Jolanda Voermans, Aura Timen, Corine GeurtsvanKessel, Annemiek van der Eijk, Richard Molenkamp, Marion Koopmans, on behalf of the Dutch national COVID…
EPI_ISL_425550	hCoV-19/England/NOTT-10E48D/2020	Europe / United Kingdom / England	2020-03-12	Queens Medical Centre, Clinical Microbiology Department / DeepSeq Nottingham	COVID-19 Genomics UK (COG-UK) Consortium	Gemma Clark, Wendy Smith, Manjinder Khakh, Hannah Howson-Wells, Jonathan Ball, Patrick McClure, Joseph Chappell, Theocharis Tsoleridis, Nadine Holmes, Matthew Carlisle, Christopher Moore, Fei Sang, Johnny Debebe, Victoria Wright, Matthew Loose
EPI_ISL_413573	hCoV-19/Netherlands/Hardinxveld_Giessendam_1364806/2020	Europe / Netherlands / Hardinxveld Giessendam	2020-03-02	Dienst Gezondheid & Jeugd Zuid-Holland Zuid	Erasmus Medical Center	David Nieuwenhuijse, Bas Oude Munnink, Reina Sikkema, Claudia Schapendonk, Irina Chestakova, Anne van der Linden, Mark Pronk, Pascal Lexmond, Corien Swaan, Manon Haverkate, Madelief Mollers, Mart Stein, Sandra Kengne Kamga Mobou, Jeroen van Kampen, Jolanda Voermans, Aura Timen, Corine GeurtsvanKessel, Annemiek van der Eijk, Richard Molenkamp, Marion Koopmans, on behalf of the Dutch national COVID…
EPI_ISL_413574	hCoV-19/Netherlands/Helmond_1363548/2020	Europe / Netherlands / Helmond	2020-02-29	MHC West-Brabant	Erasmus Medical Center	David Nieuwenhuijse, Bas Oude Munnink, Reina Sikkema, Claudia Schapendonk, Irina Chestakova, Anne van der Linden, Mark Pronk, Pascal Lexmond, Corien Swaan, Manon Haverkate, Madelief Mollers, Mart Stein, Sandra Kengne Kamga Mobou, Jeroen van Kampen, Jolanda Voermans, Aura Timen, Corine GeurtsvanKessel, Annemiek van der Eijk, Richard Molenkamp, Marion Koopmans, on behalf of the Dutch national COVID…
EPI_ISL_413575	hCoV-19/NetherlandsL/Houten_1363498/2020	Europe / Netherlands / Houten	2020-02-29	RIVM	Erasmus Medical Center	David Nieuwenhuijse, Bas Oude Munnink, Reina Sikkema, Claudia Schapendonk, Irina Chestakova, Anne van der Linden, Mark Pronk, Pascal Lexmond, Corien Swaan, Manon Haverkate, Madelief Mollers, Mart Stein, Sandra Kengne Kamga Mobou, Jeroen van Kampen, Jolanda Voermans, Aura Timen, Corine GeurtsvanKessel, Annemiek van der Eijk, Richard Molenkamp, Marion Koopmans, on behalf of the Dutch national COVID…
EPI_ISL_413576	hCoV-19/Netherlands/Loon_op_zand_1363512/2020	Europe / Netherlands / Loon op zand	2020-02-29	RIVM	Erasmus Medical Center	David Nieuwenhuijse, Bas Oude Munnink, Reina Sikkema, Claudia Schapendonk, Irina Chestakova, Anne van der Linden, Mark Pronk, Pascal Lexmond, Corien Swaan, Manon Haverkate, Madelief Mollers, Mart Stein, Sandra Kengne Kamga Mobou, Jeroen van Kampen, Jolanda Voermans, Aura Timen, Corine GeurtsvanKessel, Annemiek van der Eijk, Richard Molenkamp, Marion Koopmans, on behalf of the Dutch national COVID…
EPI_ISL_413577	hCoV-19/Netherlands/Naarden_1364774/2020	Europe / Netherlands / Naarden	2020-03-02	MHC Gooi & Vechtstreek	Erasmus Medical Center	David Nieuwenhuijse, Bas Oude Munnink, Reina Sikkema, Claudia Schapendonk, Irina Chestakova, Anne van der Linden, Mark Pronk, Pascal Lexmond, Corien Swaan, Manon Haverkate, Madelief Mollers, Mart Stein, Sandra Kengne Kamga Mobou, Jeroen van Kampen, Jolanda Voermans, Aura Timen, Corine GeurtsvanKessel, Annemiek van der Eijk, Richard Molenkamp, Marion Koopmans, on behalf of the Dutch national COVID…
EPI_ISL_413578	hCoV-19/Netherlands/Nieuwendijk_1363582/2020	Europe / Netherlands / Nieuwendijk	2020-03-01	ErasmusMC	Erasmus Medical Center	David Nieuwenhuijse, Bas Oude Munnink, Reina Sikkema, Claudia Schapendonk, Irina Chestakova, Anne van der Linden, Mark Pronk, Pascal Lexmond, Corien Swaan, Manon Haverkate, Madelief Mollers, Mart Stein, Sandra Kengne Kamga Mobou, Jeroen van Kampen, Jolanda Voermans, Aura Timen, Corine GeurtsvanKessel, Annemiek van der Eijk, Richard Molenkamp, Marion Koopmans, on behalf of the Dutch national COVID…
EPI_ISL_413579	hCoV-19/Netherlands/Nootdorp_1364222/2020	Europe / Netherlands / Nootdorp	2020-03-03	MHC Haaglanden	Erasmus Medical Center	David Nieuwenhuijse, Bas Oude Munnink, Reina Sikkema, Claudia Schapendonk, Irina Chestakova, Anne van der Linden, Mark Pronk, Pascal Lexmond, Corien Swaan, Manon Haverkate, Madelief Mollers, Mart Stein, Sandra Kengne Kamga Mobou, Jeroen van Kampen, Jolanda Voermans, Aura Timen, Corine GeurtsvanKessel, Annemiek van der Eijk, Richard Molenkamp, Marion Koopmans, on behalf of the Dutch national COVID…
EPI_ISL_413569	hCoV-19/Netherlands/Delft_1363424/2020	Europe / Netherlands / Delft	2020-02-28	RIVM	Erasmus Medical Center	David Nieuwenhuijse, Bas Oude Munnink, Reina Sikkema, Claudia Schapendonk, Irina Chestakova, Anne van der Linden, Mark Pronk, Pascal Lexmond, Corien Swaan, Manon Haverkate, Madelief Mollers, Mart Stein, Sandra Kengne Kamga Mobou, Jeroen van Kampen, Jolanda Voermans, Aura Timen, Corine GeurtsvanKessel, Annemiek van der Eijk, Richard Molenkamp, Marion Koopmans, on behalf of the Dutch national COVID…
EPI_ISL_424219	hCoV-19/USA/WA-UW-1695/2020	North America / USA / Washington	2020-03-20	UW Virology Lab	UW Virology Lab	Pavitra Roychoudhury, Hong Xie, Keith Jerome, Alexander Greninger
EPI_ISL_424218	hCoV-19/USA/WA-UW-1682/2020	North America / USA / Washington	2020-03-20	UW Virology Lab	UW Virology Lab	Pavitra Roychoudhury, Hong Xie, Keith Jerome, Alexander Greninger
EPI_ISL_425549	hCoV-19/England/NOTT-10E47E/2020	Europe / United Kingdom / England	2020-03-22	Queens Medical Centre, Clinical Microbiology Department / DeepSeq Nottingham	COVID-19 Genomics UK (COG-UK) Consortium	Gemma Clark, Wendy Smith, Manjinder Khakh, Hannah Howson-Wells, Jonathan Ball, Patrick McClure, Joseph Chappell, Theocharis Tsoleridis, Nadine Holmes, Matthew Carlisle, Christopher Moore, Fei Sang, Johnny Debebe, Victoria Wright, Matthew Loose
EPI_ISL_424217	hCoV-19/USA/WA-UW-1684/2020	North America / USA / Washington	2020-03-19	UW Virology Lab	UW Virology Lab	Pavitra Roychoudhury, Hong Xie, Keith Jerome, Alexander Greninger
EPI_ISL_425548	hCoV-19/England/NOTT-10E46F/2020	Europe / United Kingdom / England	2020-03-22	Queens Medical Centre, Clinical Microbiology Department / DeepSeq Nottingham	COVID-19 Genomics UK (COG-UK) Consortium	Gemma Clark, Wendy Smith, Manjinder Khakh, Hannah Howson-Wells, Jonathan Ball, Patrick McClure, Joseph Chappell, Theocharis Tsoleridis, Nadine Holmes, Matthew Carlisle, Christopher Moore, Fei Sang, Johnny Debebe, Victoria Wright, Matthew Loose
EPI_ISL_424259	hCoV-19/USA/WA-UW-1797/2020	North America / USA / Washington	2020-03-22	UW Virology Lab	UW Virology Lab	Pavitra Roychoudhury, Hong Xie, Keith Jerome, Alexander Greninger
EPI_ISL_424258	hCoV-19/USA/WA-UW-1778/2020	North America / USA / Washington	2020-03-22	UW Virology Lab	UW Virology Lab	Pavitra Roychoudhury, Hong Xie, Keith Jerome, Alexander Greninger
EPI_ISL_425589	hCoV-19/England/NOTT-10E766/2020	Europe / United Kingdom / England	2020-03-24	Queens Medical Centre, Clinical Microbiology Department / DeepSeq Nottingham	COVID-19 Genomics UK (COG-UK) Consortium	Gemma Clark, Wendy Smith, Manjinder Khakh, Hannah Howson-Wells, Jonathan Ball, Patrick McClure, Joseph Chappell, Theocharis Tsoleridis, Nadine Holmes, Matthew Carlisle, Christopher Moore, Fei Sang, Johnny Debebe, Victoria Wright, Matthew Loose
EPI_ISL_424257	hCoV-19/USA/WA-UW-1775/2020	North America / USA / Washington	2020-03-22	UW Virology Lab	UW Virology Lab	Pavitra Roychoudhury, Hong Xie, Keith Jerome, Alexander Greninger
EPI_ISL_425588	hCoV-19/England/NOTT-10E757/2020	Europe / United Kingdom / England	2020-03-24	Queens Medical Centre, Clinical Microbiology Department / DeepSeq Nottingham	COVID-19 Genomics UK (COG-UK) Consortium	Gemma Clark, Wendy Smith, Manjinder Khakh, Hannah Howson-Wells, Jonathan Ball, Patrick McClure, Joseph Chappell, Theocharis Tsoleridis, Nadine Holmes, Matthew Carlisle, Christopher Moore, Fei Sang, Johnny Debebe, Victoria Wright, Matthew Loose
EPI_ISL_424256	hCoV-19/USA/WA-UW-1774/2020	North America / USA / Washington	2020-03-22	UW Virology Lab	UW Virology Lab	Pavitra Roychoudhury, Hong Xie, Keith Jerome, Alexander Greninger
EPI_ISL_425587	hCoV-19/England/NOTT-10E748/2020	Europe / United Kingdom / England	2020-03-24	Queens Medical Centre, Clinical Microbiology Department / DeepSeq Nottingham	COVID-19 Genomics UK (COG-UK) Consortium	Gemma Clark, Wendy Smith, Manjinder Khakh, Hannah Howson-Wells, Jonathan Ball, Patrick McClure, Joseph Chappell, Theocharis Tsoleridis, Nadine Holmes, Matthew Carlisle, Christopher Moore, Fei Sang, Johnny Debebe, Victoria Wright, Matthew Loose
EPI_ISL_424255	hCoV-19/USA/UN-UW-1832/2020	North America / USA	2020-03-16	UW Virology Lab	UW Virology Lab	Pavitra Roychoudhury, Hong Xie, Keith Jerome, Alexander Greninger
EPI_ISL_425586	hCoV-19/England/NOTT-10E739/2020	Europe / United Kingdom / England	2020-03-24	Queens Medical Centre, Clinical Microbiology Department / DeepSeq Nottingham	COVID-19 Genomics UK (COG-UK) Consortium	Gemma Clark, Wendy Smith, Manjinder Khakh, Hannah Howson-Wells, Jonathan Ball, Patrick McClure, Joseph Chappell, Theocharis Tsoleridis, Nadine Holmes, Matthew Carlisle, Christopher Moore, Fei Sang, Johnny Debebe, Victoria Wright, Matthew Loose
EPI_ISL_424254	hCoV-19/USA/WA-UW-1796/2020	North America / USA / Washington	2020-03-21	UW Virology Lab	UW Virology Lab	Pavitra Roychoudhury, Hong Xie, Keith Jerome, Alexander Greninger
EPI_ISL_425585	hCoV-19/England/NOTT-10E72A/2020	Europe / United Kingdom / England	2020-03-24	Queens Medical Centre, Clinical Microbiology Department / DeepSeq Nottingham	COVID-19 Genomics UK (COG-UK) Consortium	Gemma Clark, Wendy Smith, Manjinder Khakh, Hannah Howson-Wells, Jonathan Ball, Patrick McClure, Joseph Chappell, Theocharis Tsoleridis, Nadine Holmes, Matthew Carlisle, Christopher Moore, Fei Sang, Johnny Debebe, Victoria Wright, Matthew Loose
EPI_ISL_424253	hCoV-19/USA/WA-UW-1792/2020	North America / USA / Washington	2020-03-21	UW Virology Lab	UW Virology Lab	Pavitra Roychoudhury, Hong Xie, Keith Jerome, Alexander Greninger
EPI_ISL_425584	hCoV-19/England/NOTT-10E71B/2020	Europe / United Kingdom / England	2020-03-24	Queens Medical Centre, Clinical Microbiology Department / DeepSeq Nottingham	COVID-19 Genomics UK (COG-UK) Consortium	Gemma Clark, Wendy Smith, Manjinder Khakh, Hannah Howson-Wells, Jonathan Ball, Patrick McClure, Joseph Chappell, Theocharis Tsoleridis, Nadine Holmes, Matthew Carlisle, Christopher Moore, Fei Sang, Johnny Debebe, Victoria Wright, Matthew Loose
EPI_ISL_424252	hCoV-19/USA/WA-UW-1840/2020	North America / USA / Washington	2020-03-23	UW Virology Lab	UW Virology Lab	Pavitra Roychoudhury, Hong Xie, Keith Jerome, Alexander Greninger
EPI_ISL_425583	hCoV-19/England/NOTT-10E70C/2020	Europe / United Kingdom / England	2020-03-24	Queens Medical Centre, Clinical Microbiology Department / DeepSeq Nottingham	COVID-19 Genomics UK (COG-UK) Consortium	Gemma Clark, Wendy Smith, Manjinder Khakh, Hannah Howson-Wells, Jonathan Ball, Patrick McClure, Joseph Chappell, Theocharis Tsoleridis, Nadine Holmes, Matthew Carlisle, Christopher Moore, Fei Sang, Johnny Debebe, Victoria Wright, Matthew Loose
EPI_ISL_424251	hCoV-19/USA/WA-UW-1801/2020	North America / USA / Washington	2020-03-23	UW Virology Lab	UW Virology Lab	Pavitra Roychoudhury, Hong Xie, Keith Jerome, Alexander Greninger
EPI_ISL_425582	hCoV-19/England/NOTT-10E6D2/2020	Europe / United Kingdom / England	2020-03-24	Queens Medical Centre, Clinical Microbiology Department / DeepSeq Nottingham	COVID-19 Genomics UK (COG-UK) Consortium	Gemma Clark, Wendy Smith, Manjinder Khakh, Hannah Howson-Wells, Jonathan Ball, Patrick McClure, Joseph Chappell, Theocharis Tsoleridis, Nadine Holmes, Matthew Carlisle, Christopher Moore, Fei Sang, Johnny Debebe, Victoria Wright, Matthew Loose
EPI_ISL_424250	hCoV-19/USA/WA-UW-1785/2020	North America / USA / Washington	2020-03-19	UW Virology Lab	UW Virology Lab	Pavitra Roychoudhury, Hong Xie, Keith Jerome, Alexander Greninger
EPI_ISL_425581	hCoV-19/England/NOTT-10E6C3/2020	Europe / United Kingdom / England	2020-03-24	Queens Medical Centre, Clinical Microbiology Department / DeepSeq Nottingham	COVID-19 Genomics UK (COG-UK) Consortium	Gemma Clark, Wendy Smith, Manjinder Khakh, Hannah Howson-Wells, Jonathan Ball, Patrick McClure, Joseph Chappell, Theocharis Tsoleridis, Nadine Holmes, Matthew Carlisle, Christopher Moore, Fei Sang, Johnny Debebe, Victoria Wright, Matthew Loose
EPI_ISL_425580	hCoV-19/England/NOTT-10E6B4/2020	Europe / United Kingdom / England	2020-03-24	Queens Medical Centre, Clinical Microbiology Department / DeepSeq Nottingham	COVID-19 Genomics UK (COG-UK) Consortium	Gemma Clark, Wendy Smith, Manjinder Khakh, Hannah Howson-Wells, Jonathan Ball, Patrick McClure, Joseph Chappell, Theocharis Tsoleridis, Nadine Holmes, Matthew Carlisle, Christopher Moore, Fei Sang, Johnny Debebe, Victoria Wright, Matthew Loose
EPI_ISL_424249	hCoV-19/USA/UN-UW-1791/2020	North America / USA	2020-03-20	UW Virology Lab	UW Virology Lab	Pavitra Roychoudhury, Hong Xie, Keith Jerome, Alexander Greninger
EPI_ISL_424248	hCoV-19/USA/UN-UW-1773/2020	North America / USA	2020-03	UW Virology Lab	UW Virology Lab	Pavitra Roychoudhury, Hong Xie, Keith Jerome, Alexander Greninger
EPI_ISL_425579	hCoV-19/England/NOTT-10E6A5/2020	Europe / United Kingdom / England	2020-03-23	Queens Medical Centre, Clinical Microbiology Department / DeepSeq Nottingham	COVID-19 Genomics UK (COG-UK) Consortium	Gemma Clark, Wendy Smith, Manjinder Khakh, Hannah Howson-Wells, Jonathan Ball, Patrick McClure, Joseph Chappell, Theocharis Tsoleridis, Nadine Holmes, Matthew Carlisle, Christopher Moore, Fei Sang, Johnny Debebe, Victoria Wright, Matthew Loose
EPI_ISL_424247	hCoV-19/USA/WA-UW-1760/2020	North America / USA / Washington	2020-03-21	UW Virology Lab	UW Virology Lab	Pavitra Roychoudhury, Hong Xie, Keith Jerome, Alexander Greninger
EPI_ISL_424246	hCoV-19/USA/WA-UW-1758/2020	North America / USA / Washington	2020-03-21	UW Virology Lab	UW Virology Lab	Pavitra Roychoudhury, Hong Xie, Keith Jerome, Alexander Greninger
EPI_ISL_425577	hCoV-19/England/NOTT-10E696/2020	Europe / United Kingdom / England	2020-03-24	Queens Medical Centre, Clinical Microbiology Department / DeepSeq Nottingham	COVID-19 Genomics UK (COG-UK) Consortium	Gemma Clark, Wendy Smith, Manjinder Khakh, Hannah Howson-Wells, Jonathan Ball, Patrick McClure, Joseph Chappell, Theocharis Tsoleridis, Nadine Holmes, Matthew Carlisle, Christopher Moore, Fei Sang, Johnny Debebe, Victoria Wright, Matthew Loose
EPI_ISL_413590	hCoV-19/Netherlands/Utrecht_1364066/2020	Europe / Netherlands / Utrecht	2020-03-02	MHC Utrecht	Erasmus Medical Center	David Nieuwenhuijse, Bas Oude Munnink, Reina Sikkema, Claudia Schapendonk, Irina Chestakova, Anne van der Linden, Mark Pronk, Pascal Lexmond, Corien Swaan, Manon Haverkate, Madelief Mollers, Mart Stein, Sandra Kengne Kamga Mobou, Jeroen van Kampen, Jolanda Voermans, Aura Timen, Corine GeurtsvanKessel, Annemiek van der Eijk, Richard Molenkamp, Marion Koopmans, on behalf of the Dutch national COVID…
EPI_ISL_424245	hCoV-19/USA/WA-UW-1762/2020	North America / USA / Washington	2020-03-21	UW Virology Lab	UW Virology Lab	Pavitra Roychoudhury, Hong Xie, Keith Jerome, Alexander Greninger
EPI_ISL_425576	hCoV-19/England/NOTT-10E678/2020	Europe / United Kingdom / England	2020-03-24	Queens Medical Centre, Clinical Microbiology Department / DeepSeq Nottingham	COVID-19 Genomics UK (COG-UK) Consortium	Gemma Clark, Wendy Smith, Manjinder Khakh, Hannah Howson-Wells, Jonathan Ball, Patrick McClure, Joseph Chappell, Theocharis Tsoleridis, Nadine Holmes, Matthew Carlisle, Christopher Moore, Fei Sang, Johnny Debebe, Victoria Wright, Matthew Loose
EPI_ISL_413591	hCoV-19/Netherlands/Zeewolde_1365080/2020	Europe / Netherlands / Zeewolde	2020-03-02	MHC Flevoland	Erasmus Medical Center	David Nieuwenhuijse, Bas Oude Munnink, Reina Sikkema, Claudia Schapendonk, Irina Chestakova, Anne van der Linden, Mark Pronk, Pascal Lexmond, Corien Swaan, Manon Haverkate, Madelief Mollers, Mart Stein, Sandra Kengne Kamga Mobou, Jeroen van Kampen, Jolanda Voermans, Aura Timen, Corine GeurtsvanKessel, Annemiek van der Eijk, Richard Molenkamp, Marion Koopmans, on behalf of the Dutch national COVID…
EPI_ISL_424244	hCoV-19/USA/WA-UW-1770/2020	North America / USA / Washington	2020-03-22	UW Virology Lab	UW Virology Lab	Pavitra Roychoudhury, Hong Xie, Keith Jerome, Alexander Greninger
EPI_ISL_425575	hCoV-19/England/NOTT-10E669/2020	Europe / United Kingdom / England	2020-03-24	Queens Medical Centre, Clinical Microbiology Department / DeepSeq Nottingham	COVID-19 Genomics UK (COG-UK) Consortium	Gemma Clark, Wendy Smith, Manjinder Khakh, Hannah Howson-Wells, Jonathan Ball, Patrick McClure, Joseph Chappell, Theocharis Tsoleridis, Nadine Holmes, Matthew Carlisle, Christopher Moore, Fei Sang, Johnny Debebe, Victoria Wright, Matthew Loose
EPI_ISL_413592	hCoV-19/Taiwan/NTU03/2020	Asia / Taiwan / Taipei	2020-03-02	Department of Laboratory Medicine, National Taiwan University Hospital	Microbial Genomics Core Lab, National Taiwan University Centers of Genomic and Precision Medicine	Shiou-Hwei Yeh, You-Yu Lin, Ya-Yun Lai, Chiao-Ling Li, Shan-Chwen Chang, Pei-Jer Chen, Sui-Yuan Chang
EPI_ISL_424243	hCoV-19/USA/WA-UW-1756/2020	North America / USA / Washington	2020-03-21	UW Virology Lab	UW Virology Lab	Pavitra Roychoudhury, Hong Xie, Keith Jerome, Alexander Greninger
EPI_ISL_425574	hCoV-19/England/NOTT-10E65A/2020	Europe / United Kingdom / England	2020-03-23	Queens Medical Centre, Clinical Microbiology Department / DeepSeq Nottingham	COVID-19 Genomics UK (COG-UK) Consortium	Gemma Clark, Wendy Smith, Manjinder Khakh, Hannah Howson-Wells, Jonathan Ball, Patrick McClure, Joseph Chappell, Theocharis Tsoleridis, Nadine Holmes, Matthew Carlisle, Christopher Moore, Fei Sang, Johnny Debebe, Victoria Wright, Matthew Loose
EPI_ISL_413593	hCoV-19/Luxembourg/Lux1/2020	Europe / Luxembourg	2020-02-29	Laboratoire National de Santé	Erasmus Medical Center	David Nieuwenhuijse, Bas Oude Munnink, Reina Sikkema, Claudia Schapendonk, Irina Chestakova, Anne van der Linden, Mark Pronk, Pascal Lexmond, T. Abdelrahman, G. Fournier, J. Mossong, T. Nguyen, Jeroen van Kampen, Jolanda Voermans, Corine GeurtsvanKessel, Annemiek van der Eijk, Richard Molenkamp, Marion Koopmans, on behalf of the Dutch national COVID-19 response team.
EPI_ISL_424242	hCoV-19/USA/WA-UW-1753/2020	North America / USA / Washington	2020-03-21	UW Virology Lab	UW Virology Lab	Pavitra Roychoudhury, Hong Xie, Keith Jerome, Alexander Greninger
EPI_ISL_425573	hCoV-19/England/NOTT-10E64B/2020	Europe / United Kingdom / England	2020-03-23	Queens Medical Centre, Clinical Microbiology Department / DeepSeq Nottingham	COVID-19 Genomics UK (COG-UK) Consortium	Gemma Clark, Wendy Smith, Manjinder Khakh, Hannah Howson-Wells, Jonathan Ball, Patrick McClure, Joseph Chappell, Theocharis Tsoleridis, Nadine Holmes, Matthew Carlisle, Christopher Moore, Fei Sang, Johnny Debebe, Victoria Wright, Matthew Loose
EPI_ISL_413594	hCoV-19/Australia/NSW08/2020	Oceania / Australia / NSW / Sydney	2020-02-28	Centre for Infectious Diseases and Microbiology Laboratory Services	NSW Health Pathology - Institute of Clinical Pathology and Medical Research; Westmead Hospital; University of Sydney	Rockett R, Eden J-S, Lam C, Gray K, Timms, V, Gall, M, Alicia, A, Carter I, Rahman H, Holmes EC, , O’Sullivan MV, Sintchenko V, Chen SC, Maddocks S, Kok J and Dwyer DE for the 2019-nCoV Study Group*
EPI_ISL_424241	hCoV-19/USA/WA-UW-1735/2020	North America / USA / Washington	2020-03-21	UW Virology Lab	UW Virology Lab	Pavitra Roychoudhury, Hong Xie, Keith Jerome, Alexander Greninger
EPI_ISL_425572	hCoV-19/England/NOTT-10E63C/2020	Europe / United Kingdom / England	2020-03-23	Queens Medical Centre, Clinical Microbiology Department / DeepSeq Nottingham	COVID-19 Genomics UK (COG-UK) Consortium	Gemma Clark, Wendy Smith, Manjinder Khakh, Hannah Howson-Wells, Jonathan Ball, Patrick McClure, Joseph Chappell, Theocharis Tsoleridis, Nadine Holmes, Matthew Carlisle, Christopher Moore, Fei Sang, Johnny Debebe, Victoria Wright, Matthew Loose
EPI_ISL_413595	hCoV-19/Australia/NSW09/2020	Oceania / Australia / NSW / Sydney	2020-02-28	Centre for Infectious Diseases and Microbiology Laboratory Services	NSW Health Pathology - Institute of Clinical Pathology and Medical Research; Westmead Hospital; University of Sydney	Rockett R, Eden J-S, Lam C, Gray K, Timms, V, Gall, M, Carter I, Rahman H, Holmes EC, O’Sullivan MV, Sintchenko V, Chen SC, Maddocks S, Kok J and Dwyer DE for the 2019-nCoV Study Group*
EPI_ISL_424240	hCoV-19/USA/WA-UW-1730/2020	North America / USA / Washington	2020-03-21	UW Virology Lab	UW Virology Lab	Pavitra Roychoudhury, Hong Xie, Keith Jerome, Alexander Greninger
EPI_ISL_425571	hCoV-19/England/NOTT-10E61E/2020	Europe / United Kingdom / England	2020-03-23	Queens Medical Centre, Clinical Microbiology Department / DeepSeq Nottingham	COVID-19 Genomics UK (COG-UK) Consortium	Gemma Clark, Wendy Smith, Manjinder Khakh, Hannah Howson-Wells, Jonathan Ball, Patrick McClure, Joseph Chappell, Theocharis Tsoleridis, Nadine Holmes, Matthew Carlisle, Christopher Moore, Fei Sang, Johnny Debebe, Victoria Wright, Matthew Loose
EPI_ISL_413596	hCoV-19/Australia/NSW10/2020	Oceania / Australia / NSW / Sydney	2020-02-28	Centre for Infectious Diseases and Microbiology - Public Health	NSW Health Pathology - Institute of Clinical Pathology and Medical Research; Westmead Hospital; University of Sydney	Rockett R, Eden J-S, Lam C, Gray K, Timms, V, Gall, M, Carter I, Rahman H, Holmes EC, O’Sullivan MV, Sintchenko V, Chen SC, Maddocks S, Kok J and Dwyer DE for the 2019-nCoV Study Group*
EPI_ISL_425570	hCoV-19/England/NOTT-10E5F3/2020	Europe / United Kingdom / England	2020-03-23	Queens Medical Centre, Clinical Microbiology Department / DeepSeq Nottingham	COVID-19 Genomics UK (COG-UK) Consortium	Gemma Clark, Wendy Smith, Manjinder Khakh, Hannah Howson-Wells, Jonathan Ball, Patrick McClure, Joseph Chappell, Theocharis Tsoleridis, Nadine Holmes, Matthew Carlisle, Christopher Moore, Fei Sang, Johnny Debebe, Victoria Wright, Matthew Loose
EPI_ISL_413597	hCoV-19/Australia/NSW11/2020	Oceania / Australia / NSW / Sydney	2020-03-02	Centre for Infectious Diseases and Microbiology- Public Health	NSW Health Pathology - Institute of Clinical Pathology and Medical Research; Westmead Hospital; University of Sydney	Lam C, Eden J-S, Rockett R, Gray K, Timms, V, Gall, M, Carter I, Rahman H, Holmes EC, O’Sullivan MV, Sintchenko V, Chen SC, Maddocks S, Kok J and Dwyer DE for the 2019-nCoV Study Group*
EPI_ISL_413598	hCoV-19/Australia/NSW12/2020	Oceania / Australia / NSW / Sydney	2020-03-04	Centre for Infectious Diseases and Microbiology - Public Health	NSW Health Pathology - Institute of Clinical Pathology and Medical Research; Westmead Hospital; University of Sydney	Gray K, Eden J-S, Lam C, Rockett R, Timms, V, Gall, M, Carter I, Rahman H, Holmes EC, O’Sullivan MV, Sintchenko V, Chen SC, Maddocks S, Kok J and Dwyer DE for the 2019-nCoV Study Group*
EPI_ISL_413599	hCoV-19/Australia/NSW13/2020	Oceania / Australia / NSW / Sydney	2020-03-04	Centre for Infectious Diseases and Microbiology - Public Health	NSW Health Pathology - Institute of Clinical Pathology and Medical Research; Westmead Hospital; University of Sydney	Timms, V, Eden J-S, Lam C, Gray K, Rockett R, Gall, M, Carter I, Rahman H, Holmes EC, O’Sullivan MV, Sintchenko V, Chen SC, Maddocks S, Kok J and Dwyer DE for the 2019-nCoV Study Group*
EPI_ISL_424239	hCoV-19/USA/WA-UW-1750/2020	North America / USA / Washington	2020-03-21	UW Virology Lab	UW Virology Lab	Pavitra Roychoudhury, Hong Xie, Keith Jerome, Alexander Greninger
EPI_ISL_424279	hCoV-19/USA/WA-UW-1850/2020	North America / USA / Washington	2020-03-23	UW Virology Lab	UW Virology Lab	Pavitra Roychoudhury, Hong Xie, Keith Jerome, Alexander Greninger
EPI_ISL_424278	hCoV-19/USA/WA-UW-1866/2020	North America / USA / Washington	2020-03-23	UW Virology Lab	UW Virology Lab	Pavitra Roychoudhury, Hong Xie, Keith Jerome, Alexander Greninger
EPI_ISL_424277	hCoV-19/USA/WA-UW-1858/2020	North America / USA / Washington	2020-03-23	UW Virology Lab	UW Virology Lab	Pavitra Roychoudhury, Hong Xie, Keith Jerome, Alexander Greninger
EPI_ISL_424276	hCoV-19/USA/WA-UW-1822/2020	North America / USA / Washington	2020-03-22	UW Virology Lab	UW Virology Lab	Pavitra Roychoudhury, Hong Xie, Keith Jerome, Alexander Greninger
EPI_ISL_424275	hCoV-19/USA/WA-UW-1821/2020	North America / USA / Washington	2020-03-22	UW Virology Lab	UW Virology Lab	Pavitra Roychoudhury, Hong Xie, Keith Jerome, Alexander Greninger
EPI_ISL_424274	hCoV-19/USA/WA-UW-1824/2020	North America / USA / Washington	2020-03-22	UW Virology Lab	UW Virology Lab	Pavitra Roychoudhury, Hong Xie, Keith Jerome, Alexander Greninger
EPI_ISL_424273	hCoV-19/USA/WA-UW-1826/2020	North America / USA / Washington	2020-03-22	UW Virology Lab	UW Virology Lab	Pavitra Roychoudhury, Hong Xie, Keith Jerome, Alexander Greninger
EPI_ISL_424272	hCoV-19/USA/WA-UW-1825/2020	North America / USA / Washington	2020-03-22	UW Virology Lab	UW Virology Lab	Pavitra Roychoudhury, Hong Xie, Keith Jerome, Alexander Greninger
EPI_ISL_424271	hCoV-19/USA/WA-UW-1827/2020	North America / USA / Washington	2020-03-22	UW Virology Lab	UW Virology Lab	Pavitra Roychoudhury, Hong Xie, Keith Jerome, Alexander Greninger
EPI_ISL_424270	hCoV-19/USA/WA-UW-1831/2020	North America / USA / Washington	2020-03-22	UW Virology Lab	UW Virology Lab	Pavitra Roychoudhury, Hong Xie, Keith Jerome, Alexander Greninger
EPI_ISL_424269	hCoV-19/USA/WA-UW-1828/2020	North America / USA / Washington	2020-03-22	UW Virology Lab	UW Virology Lab	Pavitra Roychoudhury, Hong Xie, Keith Jerome, Alexander Greninger
EPI_ISL_424268	hCoV-19/USA/UN-UW-1816/2020	North America / USA	2020-03-22	UW Virology Lab	UW Virology Lab	Pavitra Roychoudhury, Hong Xie, Keith Jerome, Alexander Greninger
EPI_ISL_425599	hCoV-19/England/NOTT-10E827/2020	Europe / United Kingdom / England	2020-03-24	Queens Medical Centre, Clinical Microbiology Department / DeepSeq Nottingham	COVID-19 Genomics UK (COG-UK) Consortium	Gemma Clark, Wendy Smith, Manjinder Khakh, Hannah Howson-Wells, Jonathan Ball, Patrick McClure, Joseph Chappell, Theocharis Tsoleridis, Nadine Holmes, Matthew Carlisle, Christopher Moore, Fei Sang, Johnny Debebe, Victoria Wright, Matthew Loose
EPI_ISL_424267	hCoV-19/USA/UN-UW-1817/2020	North America / USA	2020-03-22	UW Virology Lab	UW Virology Lab	Pavitra Roychoudhury, Hong Xie, Keith Jerome, Alexander Greninger
EPI_ISL_425598	hCoV-19/England/NOTT-10E818/2020	Europe / United Kingdom / England	2020-03-24	Queens Medical Centre, Clinical Microbiology Department / DeepSeq Nottingham	COVID-19 Genomics UK (COG-UK) Consortium	Gemma Clark, Wendy Smith, Manjinder Khakh, Hannah Howson-Wells, Jonathan Ball, Patrick McClure, Joseph Chappell, Theocharis Tsoleridis, Nadine Holmes, Matthew Carlisle, Christopher Moore, Fei Sang, Johnny Debebe, Victoria Wright, Matthew Loose
EPI_ISL_424266	hCoV-19/USA/UN-UW-1818/2020	North America / USA	2020-03-22	UW Virology Lab	UW Virology Lab	Pavitra Roychoudhury, Hong Xie, Keith Jerome, Alexander Greninger
EPI_ISL_425597	hCoV-19/England/NOTT-10E809/2020	Europe / United Kingdom / England	2020-03-24	Queens Medical Centre, Clinical Microbiology Department / DeepSeq Nottingham	COVID-19 Genomics UK (COG-UK) Consortium	Gemma Clark, Wendy Smith, Manjinder Khakh, Hannah Howson-Wells, Jonathan Ball, Patrick McClure, Joseph Chappell, Theocharis Tsoleridis, Nadine Holmes, Matthew Carlisle, Christopher Moore, Fei Sang, Johnny Debebe, Victoria Wright, Matthew Loose
EPI_ISL_424265	hCoV-19/USA/UN-UW-1834/2020	North America / USA	2020-03-22	UW Virology Lab	UW Virology Lab	Pavitra Roychoudhury, Hong Xie, Keith Jerome, Alexander Greninger
EPI_ISL_425596	hCoV-19/England/NOTT-10E7FD/2020	Europe / United Kingdom / England	2020-03-24	Queens Medical Centre, Clinical Microbiology Department / DeepSeq Nottingham	COVID-19 Genomics UK (COG-UK) Consortium	Gemma Clark, Wendy Smith, Manjinder Khakh, Hannah Howson-Wells, Jonathan Ball, Patrick McClure, Joseph Chappell, Theocharis Tsoleridis, Nadine Holmes, Matthew Carlisle, Christopher Moore, Fei Sang, Johnny Debebe, Victoria Wright, Matthew Loose
EPI_ISL_424264	hCoV-19/USA/WA-UW-1805/2020	North America / USA / Washington	2020-03-22	UW Virology Lab	UW Virology Lab	Pavitra Roychoudhury, Hong Xie, Keith Jerome, Alexander Greninger
EPI_ISL_425595	hCoV-19/England/NOTT-10E7EE/2020	Europe / United Kingdom / England	2020-03-25	Queens Medical Centre, Clinical Microbiology Department / DeepSeq Nottingham	COVID-19 Genomics UK (COG-UK) Consortium	Gemma Clark, Wendy Smith, Manjinder Khakh, Hannah Howson-Wells, Jonathan Ball, Patrick McClure, Joseph Chappell, Theocharis Tsoleridis, Nadine Holmes, Matthew Carlisle, Christopher Moore, Fei Sang, Johnny Debebe, Victoria Wright, Matthew Loose
EPI_ISL_424263	hCoV-19/USA/WA-UW-1799/2020	North America / USA / Washington	2020-03-22	UW Virology Lab	UW Virology Lab	Pavitra Roychoudhury, Hong Xie, Keith Jerome, Alexander Greninger
EPI_ISL_425594	hCoV-19/England/NOTT-10E7DF/2020	Europe / United Kingdom / England	2020-03-25	Queens Medical Centre, Clinical Microbiology Department / DeepSeq Nottingham	COVID-19 Genomics UK (COG-UK) Consortium	Gemma Clark, Wendy Smith, Manjinder Khakh, Hannah Howson-Wells, Jonathan Ball, Patrick McClure, Joseph Chappell, Theocharis Tsoleridis, Nadine Holmes, Matthew Carlisle, Christopher Moore, Fei Sang, Johnny Debebe, Victoria Wright, Matthew Loose
EPI_ISL_424262	hCoV-19/USA/WA-UW-1782/2020	North America / USA / Washington	2020-03-22	UW Virology Lab	UW Virology Lab	Pavitra Roychoudhury, Hong Xie, Keith Jerome, Alexander Greninger
EPI_ISL_425593	hCoV-19/England/NOTT-10E7A2/2020	Europe / United Kingdom / England	2020-03-25	Queens Medical Centre, Clinical Microbiology Department / DeepSeq Nottingham	COVID-19 Genomics UK (COG-UK) Consortium	Gemma Clark, Wendy Smith, Manjinder Khakh, Hannah Howson-Wells, Jonathan Ball, Patrick McClure, Joseph Chappell, Theocharis Tsoleridis, Nadine Holmes, Matthew Carlisle, Christopher Moore, Fei Sang, Johnny Debebe, Victoria Wright, Matthew Loose
EPI_ISL_424261	hCoV-19/USA/WA-UW-1784/2020	North America / USA / Washington	2020-03-21	UW Virology Lab	UW Virology Lab	Pavitra Roychoudhury, Hong Xie, Keith Jerome, Alexander Greninger
EPI_ISL_425592	hCoV-19/England/NOTT-10E793/2020	Europe / United Kingdom / England	2020-03-25	Queens Medical Centre, Clinical Microbiology Department / DeepSeq Nottingham	COVID-19 Genomics UK (COG-UK) Consortium	Gemma Clark, Wendy Smith, Manjinder Khakh, Hannah Howson-Wells, Jonathan Ball, Patrick McClure, Joseph Chappell, Theocharis Tsoleridis, Nadine Holmes, Matthew Carlisle, Christopher Moore, Fei Sang, Johnny Debebe, Victoria Wright, Matthew Loose
EPI_ISL_424260	hCoV-19/USA/WA-UW-1779/2020	North America / USA / Washington	2020-03-22	UW Virology Lab	UW Virology Lab	Pavitra Roychoudhury, Hong Xie, Keith Jerome, Alexander Greninger
EPI_ISL_425591	hCoV-19/England/NOTT-10E784/2020	Europe / United Kingdom / England	2020-03-24	Queens Medical Centre, Clinical Microbiology Department / DeepSeq Nottingham	COVID-19 Genomics UK (COG-UK) Consortium	Gemma Clark, Wendy Smith, Manjinder Khakh, Hannah Howson-Wells, Jonathan Ball, Patrick McClure, Joseph Chappell, Theocharis Tsoleridis, Nadine Holmes, Matthew Carlisle, Christopher Moore, Fei Sang, Johnny Debebe, Victoria Wright, Matthew Loose
EPI_ISL_425590	hCoV-19/England/NOTT-10E775/2020	Europe / United Kingdom / England	2020-03-24	Queens Medical Centre, Clinical Microbiology Department / DeepSeq Nottingham	COVID-19 Genomics UK (COG-UK) Consortium	Gemma Clark, Wendy Smith, Manjinder Khakh, Hannah Howson-Wells, Jonathan Ball, Patrick McClure, Joseph Chappell, Theocharis Tsoleridis, Nadine Holmes, Matthew Carlisle, Christopher Moore, Fei Sang, Johnny Debebe, Victoria Wright, Matthew Loose
EPI_ISL_424299	hCoV-19/USA/WA-UW-1904/2020	North America / USA / Washington	2020-03-23	UW Virology Lab	UW Virology Lab	Pavitra Roychoudhury, Hong Xie, Keith Jerome, Alexander Greninger
EPI_ISL_424298	hCoV-19/USA/WA-UW-1920/2020	North America / USA / Washington	2020-03-23	UW Virology Lab	UW Virology Lab	Pavitra Roychoudhury, Hong Xie, Keith Jerome, Alexander Greninger
EPI_ISL_424297	hCoV-19/USA/WA-UW-1913/2020	North America / USA / Washington	2020-03-23	UW Virology Lab	UW Virology Lab	Pavitra Roychoudhury, Hong Xie, Keith Jerome, Alexander Greninger
EPI_ISL_424296	hCoV-19/USA/WA-UW-1919/2020	North America / USA / Washington	2020-03-23	UW Virology Lab	UW Virology Lab	Pavitra Roychoudhury, Hong Xie, Keith Jerome, Alexander Greninger
EPI_ISL_424295	hCoV-19/USA/WA-UW-1905/2020	North America / USA / Washington	2020-03-23	UW Virology Lab	UW Virology Lab	Pavitra Roychoudhury, Hong Xie, Keith Jerome, Alexander Greninger
EPI_ISL_424294	hCoV-19/USA/WA-UW-1872/2020	North America / USA / Washington	2020-03-23	UW Virology Lab	UW Virology Lab	Pavitra Roychoudhury, Hong Xie, Keith Jerome, Alexander Greninger
EPI_ISL_424293	hCoV-19/USA/WA-UW-1870/2020	North America / USA / Washington	2020-03-23	UW Virology Lab	UW Virology Lab	Pavitra Roychoudhury, Hong Xie, Keith Jerome, Alexander Greninger
EPI_ISL_424292	hCoV-19/USA/WA-UW-1855/2020	North America / USA / Washington	2020-03-23	UW Virology Lab	UW Virology Lab	Pavitra Roychoudhury, Hong Xie, Keith Jerome, Alexander Greninger
EPI_ISL_424291	hCoV-19/USA/WA-UW-1854/2020	North America / USA / Washington	2020-03-23	UW Virology Lab	UW Virology Lab	Pavitra Roychoudhury, Hong Xie, Keith Jerome, Alexander Greninger
EPI_ISL_424290	hCoV-19/USA/WA-UW-1853/2020	North America / USA / Washington	2020-03-23	UW Virology Lab	UW Virology Lab	Pavitra Roychoudhury, Hong Xie, Keith Jerome, Alexander Greninger
EPI_ISL_424289	hCoV-19/USA/WA-UW-1860/2020	North America / USA / Washington	2020-03-23	UW Virology Lab	UW Virology Lab	Pavitra Roychoudhury, Hong Xie, Keith Jerome, Alexander Greninger
EPI_ISL_424288	hCoV-19/USA/WA-UW-1846/2020	North America / USA / Washington	2020-03-22	UW Virology Lab	UW Virology Lab	Pavitra Roychoudhury, Hong Xie, Keith Jerome, Alexander Greninger
EPI_ISL_424287	hCoV-19/USA/WA-UW-1843/2020	North America / USA / Washington	2020-03-23	UW Virology Lab	UW Virology Lab	Pavitra Roychoudhury, Hong Xie, Keith Jerome, Alexander Greninger
EPI_ISL_424286	hCoV-19/USA/OR-UW-1849/2020	North America / USA / Oregon	2020-03-20	UW Virology Lab	UW Virology Lab	Pavitra Roychoudhury, Hong Xie, Keith Jerome, Alexander Greninger
EPI_ISL_424285	hCoV-19/USA/OR-UW-1851/2020	North America / USA / Oregon	2020-03-21	UW Virology Lab	UW Virology Lab	Pavitra Roychoudhury, Hong Xie, Keith Jerome, Alexander Greninger
EPI_ISL_424284	hCoV-19/USA/WA-UW-1863/2020	North America / USA / Washington	2020-03-23	UW Virology Lab	UW Virology Lab	Pavitra Roychoudhury, Hong Xie, Keith Jerome, Alexander Greninger
EPI_ISL_424283	hCoV-19/USA/WA-UW-1946/2020	North America / USA / Washington	2020-03-24	UW Virology Lab	UW Virology Lab	Pavitra Roychoudhury, Hong Xie, Keith Jerome, Alexander Greninger
EPI_ISL_424282	hCoV-19/USA/WA-UW-1835/2020	North America / USA / Washington	2020-03-23	UW Virology Lab	UW Virology Lab	Pavitra Roychoudhury, Hong Xie, Keith Jerome, Alexander Greninger
EPI_ISL_424281	hCoV-19/USA/WA-UW-1864/2020	North America / USA / Washington	2020-03-23	UW Virology Lab	UW Virology Lab	Pavitra Roychoudhury, Hong Xie, Keith Jerome, Alexander Greninger
EPI_ISL_424280	hCoV-19/USA/WA-UW-1868/2020	North America / USA / Washington	2020-03-23	UW Virology Lab	UW Virology Lab	Pavitra Roychoudhury, Hong Xie, Keith Jerome, Alexander Greninger
EPI_ISL_425503	hCoV-19/England/NOTT-10E159/2020	Europe / United Kingdom / England	2020-03-17	Queens Medical Centre, Clinical Microbiology Department / DeepSeq Nottingham	COVID-19 Genomics UK (COG-UK) Consortium	Gemma Clark, Wendy Smith, Manjinder Khakh, Hannah Howson-Wells, Jonathan Ball, Patrick McClure, Joseph Chappell, Theocharis Tsoleridis, Nadine Holmes, Matthew Carlisle, Christopher Moore, Fei Sang, Johnny Debebe, Victoria Wright, Matthew Loose
EPI_ISL_425502	hCoV-19/England/NOTT-10E14A/2020	Europe / United Kingdom / England	2020-03-17	Queens Medical Centre, Clinical Microbiology Department / DeepSeq Nottingham	COVID-19 Genomics UK (COG-UK) Consortium	Gemma Clark, Wendy Smith, Manjinder Khakh, Hannah Howson-Wells, Jonathan Ball, Patrick McClure, Joseph Chappell, Theocharis Tsoleridis, Nadine Holmes, Matthew Carlisle, Christopher Moore, Fei Sang, Johnny Debebe, Victoria Wright, Matthew Loose
EPI_ISL_425501	hCoV-19/England/NOTT-10E12C/2020	Europe / United Kingdom / England	2020-03-15	Queens Medical Centre, Clinical Microbiology Department / DeepSeq Nottingham	COVID-19 Genomics UK (COG-UK) Consortium	Gemma Clark, Wendy Smith, Manjinder Khakh, Hannah Howson-Wells, Jonathan Ball, Patrick McClure, Joseph Chappell, Theocharis Tsoleridis, Nadine Holmes, Matthew Carlisle, Christopher Moore, Fei Sang, Johnny Debebe, Victoria Wright, Matthew Loose
EPI_ISL_425500	hCoV-19/England/NOTT-10E11D/2020	Europe / United Kingdom / England	2020-03-14	Queens Medical Centre, Clinical Microbiology Department / DeepSeq Nottingham	COVID-19 Genomics UK (COG-UK) Consortium	Gemma Clark, Wendy Smith, Manjinder Khakh, Hannah Howson-Wells, Jonathan Ball, Patrick McClure, Joseph Chappell, Theocharis Tsoleridis, Nadine Holmes, Matthew Carlisle, Christopher Moore, Fei Sang, Johnny Debebe, Victoria Wright, Matthew Loose
EPI_ISL_413520	hCoV-19/Beijing/233/2020	Asia / China / Beijing	2020-01-28	unknown	Infectious Disease Control Center	Li,J., Li,L., Li,Z., Qiu,S., Song,H., Li,P. and Li,P.
EPI_ISL_413521	hCoV-19/Beijing/235/2020	Asia / China / Beijing	2020-01-28	unknown	Infectious Disease Control Center	Li,J., Li,L., Li,Z., Qiu,S., Song,H., Li,P. and Li,P.
EPI_ISL_413522	hCoV-19/India/1-27/2020	Asia / India / Kerala	2020-01-27	Indian Council of Medical Research - National Institute of Virology	National Influenza Center, Indian Council of Medical Research - National Institute of Virology	Potdar V, Yadav PD, Choudhary ML, Shete-Aich A
EPI_ISL_413523	hCoV-19/India/1-31/2020	Asia / India / Kerala	2020-01-31	Indian Council of Medical Research-National Institute of Virology	National Influenza Center, Indian Council of Medical Research-National Institute of Virology	Potdar V, Yadav PD, Choudhary ML, Shete-Aich A
EPI_ISL_413514	hCoV-19/South Korea/KUMC04/2020	Asia / South Korea	2020-02-27	Department of Microbiology, Institute for Viral Diseases, College of Medicine, Korea University	Department of Microbiology, Institute for Viral Diseases, College of Medicine, Korea University	Changmin Kang, Joon-Yong Bae, Jungmin Lee, Jin Gu Yoon, Heedo Park, Juyoung Cho, Jeonghun Kim, Gee Eun Lee, Cui Chunguang, Kyeong-ryeol Shin, Ji Yun Noh, Joon Young Song, Hee Jin Cheong, Woo Joo Kim, Jin Il Kim, Man-Seong Park
EPI_ISL_413515	hCoV-19/South Korea/KUMC05/2020	Asia / South Korea	2020-02-27	Division of Infectious Diseases, Department of Internal Medicine, Korea University College of Medicine	Department of Microbiology, Institute for Viral Diseases, College of Medicine, Korea University	Changmin Kang, Joon-Yong Bae, Jungmin Lee, Jin Gu Yoon, Heedo Park, Juyoung Cho, Jeonghun Kim, Gee Eun Lee, Cui Chunguang, Kyeong-ryeol Shin, Ji Yun Noh, Joon Young Song, Hee Jin Cheong, Woo Joo Kim, Jin Il Kim, Man-Seong Park
EPI_ISL_413516	hCoV-19/South Korea/KUMC06/2020	Asia / South Korea	2020-02-27	Department of Microbiology, Institute for Viral Diseases, College of Medicine, Korea University	Department of Microbiology, Institute for Viral Diseases, College of Medicine, Korea University	Changmin Kang, Joon-Yong Bae, Jungmin Lee, Jin Gu Yoon, Heedo Park, Juyoung Cho, Jeonghun Kim, Gee Eun Lee, Cui Chunguang, Kyeong-ryeol Shin, Ji Yun Noh, Joon Young Song, Hee Jin Cheong, Woo Joo Kim, Jin Il Kim, Man-Seong Park
EPI_ISL_413517	hCoV-19/Iran/MHKN-1/2020	Asia / Iran	2020-02-26	unknown	Gastrointestinal and Liver Diseases Research Center	Karbalaie Niya,M.H., Laali,A., Tabibzadeh,A., Safarnezhad Tameshkel,F., Zamani,F., Sohrabi,M.R., Ranjbar,M., Savaj,S., Rezaie,N., Ajdarkosh,H., Keyvani,H., Khoonsari,M., Ameli,M., Nikkhah,M., Ghanbari,B., Faraji,A., Jamshidi Makiani,M. and Roham,M.
EPI_ISL_413518	hCoV-19/Beijing/105/2020	Asia / China / Beijing	2020-01-26	unknown	Infectious Disease Control Center	Li,J., Li,L., Li,Z., Qiu,S., Song,H., Li,P. and Li,P.
EPI_ISL_413519	hCoV-19/Beijing/231/2020	Asia / China / Beijing	2020-01-28	unknown	Infectious Disease Control Center	Li,J., Li,L., Li,Z., Qiu,S., Song,H., Li,P. and Li,P.
EPI_ISL_413513	hCoV-19/South Korea/KUMC03/2020	Asia / South Korea	2020-02-27	Division of Infectious Diseases, Department of Internal Medicine, Korea University College of Medicine	Department of Microbiology, Institute for Viral Diseases, College of Medicine, Korea University	Changmin Kang, Joon-Yong Bae, Jungmin Lee, Jin Gu Yoon, Heedo Park, Juyoung Cho, Jeonghun Kim, Gee Eun Lee, Cui Chunguang, Kyeong-ryeol Shin, Ji Yun Noh, Joon Young Song, Hee Jin Cheong, Woo Joo Kim, Jin Il Kim, Man-Seong Park
EPI_ISL_425525	hCoV-19/England/NOTT-10E2ED/2020	Europe / United Kingdom / England	2020-03-21	Queens Medical Centre, Clinical Microbiology Department / DeepSeq Nottingham	COVID-19 Genomics UK (COG-UK) Consortium	Gemma Clark, Wendy Smith, Manjinder Khakh, Hannah Howson-Wells, Jonathan Ball, Patrick McClure, Joseph Chappell, Theocharis Tsoleridis, Nadine Holmes, Matthew Carlisle, Christopher Moore, Fei Sang, Johnny Debebe, Victoria Wright, Matthew Loose
EPI_ISL_425524	hCoV-19/England/NOTT-10E2DE/2020	Europe / United Kingdom / England	2020-03-20	Queens Medical Centre, Clinical Microbiology Department / DeepSeq Nottingham	COVID-19 Genomics UK (COG-UK) Consortium	Gemma Clark, Wendy Smith, Manjinder Khakh, Hannah Howson-Wells, Jonathan Ball, Patrick McClure, Joseph Chappell, Theocharis Tsoleridis, Nadine Holmes, Matthew Carlisle, Christopher Moore, Fei Sang, Johnny Debebe, Victoria Wright, Matthew Loose
EPI_ISL_425523	hCoV-19/England/NOTT-10E2CF/2020	Europe / United Kingdom / England	2020-03-20	Queens Medical Centre, Clinical Microbiology Department / DeepSeq Nottingham	COVID-19 Genomics UK (COG-UK) Consortium	Gemma Clark, Wendy Smith, Manjinder Khakh, Hannah Howson-Wells, Jonathan Ball, Patrick McClure, Joseph Chappell, Theocharis Tsoleridis, Nadine Holmes, Matthew Carlisle, Christopher Moore, Fei Sang, Johnny Debebe, Victoria Wright, Matthew Loose
EPI_ISL_425522	hCoV-19/England/NOTT-10E2B0/2020	Europe / United Kingdom / England	2020-03-20	Queens Medical Centre, Clinical Microbiology Department / DeepSeq Nottingham	COVID-19 Genomics UK (COG-UK) Consortium	Gemma Clark, Wendy Smith, Manjinder Khakh, Hannah Howson-Wells, Jonathan Ball, Patrick McClure, Joseph Chappell, Theocharis Tsoleridis, Nadine Holmes, Matthew Carlisle, Christopher Moore, Fei Sang, Johnny Debebe, Victoria Wright, Matthew Loose
EPI_ISL_425521	hCoV-19/England/NOTT-10E2A1/2020	Europe / United Kingdom / England	2020-03-21	Queens Medical Centre, Clinical Microbiology Department / DeepSeq Nottingham	COVID-19 Genomics UK (COG-UK) Consortium	Gemma Clark, Wendy Smith, Manjinder Khakh, Hannah Howson-Wells, Jonathan Ball, Patrick McClure, Joseph Chappell, Theocharis Tsoleridis, Nadine Holmes, Matthew Carlisle, Christopher Moore, Fei Sang, Johnny Debebe, Victoria Wright, Matthew Loose
EPI_ISL_425520	hCoV-19/England/NOTT-10E292/2020	Europe / United Kingdom / England	2020-03-21	Queens Medical Centre, Clinical Microbiology Department / DeepSeq Nottingham	COVID-19 Genomics UK (COG-UK) Consortium	Gemma Clark, Wendy Smith, Manjinder Khakh, Hannah Howson-Wells, Jonathan Ball, Patrick McClure, Joseph Chappell, Theocharis Tsoleridis, Nadine Holmes, Matthew Carlisle, Christopher Moore, Fei Sang, Johnny Debebe, Victoria Wright, Matthew Loose
EPI_ISL_425519	hCoV-19/England/NOTT-10E283/2020	Europe / United Kingdom / England	2020-03-20	Queens Medical Centre, Clinical Microbiology Department / DeepSeq Nottingham	COVID-19 Genomics UK (COG-UK) Consortium	Gemma Clark, Wendy Smith, Manjinder Khakh, Hannah Howson-Wells, Jonathan Ball, Patrick McClure, Joseph Chappell, Theocharis Tsoleridis, Nadine Holmes, Matthew Carlisle, Christopher Moore, Fei Sang, Johnny Debebe, Victoria Wright, Matthew Loose
EPI_ISL_425518	hCoV-19/England/NOTT-10E265/2020	Europe / United Kingdom / England	2020-03-20	Queens Medical Centre, Clinical Microbiology Department / DeepSeq Nottingham	COVID-19 Genomics UK (COG-UK) Consortium	Gemma Clark, Wendy Smith, Manjinder Khakh, Hannah Howson-Wells, Jonathan Ball, Patrick McClure, Joseph Chappell, Theocharis Tsoleridis, Nadine Holmes, Matthew Carlisle, Christopher Moore, Fei Sang, Johnny Debebe, Victoria Wright, Matthew Loose
EPI_ISL_425517	hCoV-19/England/NOTT-10E256/2020	Europe / United Kingdom / England	2020-03-20	Queens Medical Centre, Clinical Microbiology Department / DeepSeq Nottingham	COVID-19 Genomics UK (COG-UK) Consortium	Gemma Clark, Wendy Smith, Manjinder Khakh, Hannah Howson-Wells, Jonathan Ball, Patrick McClure, Joseph Chappell, Theocharis Tsoleridis, Nadine Holmes, Matthew Carlisle, Christopher Moore, Fei Sang, Johnny Debebe, Victoria Wright, Matthew Loose
EPI_ISL_425516	hCoV-19/England/NOTT-10E247/2020	Europe / United Kingdom / England	2020-03-19	Queens Medical Centre, Clinical Microbiology Department / DeepSeq Nottingham	COVID-19 Genomics UK (COG-UK) Consortium	Gemma Clark, Wendy Smith, Manjinder Khakh, Hannah Howson-Wells, Jonathan Ball, Patrick McClure, Joseph Chappell, Theocharis Tsoleridis, Nadine Holmes, Matthew Carlisle, Christopher Moore, Fei Sang, Johnny Debebe, Victoria Wright, Matthew Loose
EPI_ISL_425515	hCoV-19/England/NOTT-10E238/2020	Europe / United Kingdom / England	2020-03-20	Queens Medical Centre, Clinical Microbiology Department / DeepSeq Nottingham	COVID-19 Genomics UK (COG-UK) Consortium	Gemma Clark, Wendy Smith, Manjinder Khakh, Hannah Howson-Wells, Jonathan Ball, Patrick McClure, Joseph Chappell, Theocharis Tsoleridis, Nadine Holmes, Matthew Carlisle, Christopher Moore, Fei Sang, Johnny Debebe, Victoria Wright, Matthew Loose
EPI_ISL_425514	hCoV-19/England/NOTT-10E229/2020	Europe / United Kingdom / England	2020-03-20	Queens Medical Centre, Clinical Microbiology Department / DeepSeq Nottingham	COVID-19 Genomics UK (COG-UK) Consortium	Gemma Clark, Wendy Smith, Manjinder Khakh, Hannah Howson-Wells, Jonathan Ball, Patrick McClure, Joseph Chappell, Theocharis Tsoleridis, Nadine Holmes, Matthew Carlisle, Christopher Moore, Fei Sang, Johnny Debebe, Victoria Wright, Matthew Loose
EPI_ISL_425513	hCoV-19/England/NOTT-10E21A/2020	Europe / United Kingdom / England	2020-03-20	Queens Medical Centre, Clinical Microbiology Department / DeepSeq Nottingham	COVID-19 Genomics UK (COG-UK) Consortium	Gemma Clark, Wendy Smith, Manjinder Khakh, Hannah Howson-Wells, Jonathan Ball, Patrick McClure, Joseph Chappell, Theocharis Tsoleridis, Nadine Holmes, Matthew Carlisle, Christopher Moore, Fei Sang, Johnny Debebe, Victoria Wright, Matthew Loose
EPI_ISL_425512	hCoV-19/England/NOTT-10E20B/2020	Europe / United Kingdom / England	2020-03-19	Queens Medical Centre, Clinical Microbiology Department / DeepSeq Nottingham	COVID-19 Genomics UK (COG-UK) Consortium	Gemma Clark, Wendy Smith, Manjinder Khakh, Hannah Howson-Wells, Jonathan Ball, Patrick McClure, Joseph Chappell, Theocharis Tsoleridis, Nadine Holmes, Matthew Carlisle, Christopher Moore, Fei Sang, Johnny Debebe, Victoria Wright, Matthew Loose
EPI_ISL_425511	hCoV-19/England/NOTT-10E1FF/2020	Europe / United Kingdom / England	2020-03-20	Queens Medical Centre, Clinical Microbiology Department / DeepSeq Nottingham	COVID-19 Genomics UK (COG-UK) Consortium	Gemma Clark, Wendy Smith, Manjinder Khakh, Hannah Howson-Wells, Jonathan Ball, Patrick McClure, Joseph Chappell, Theocharis Tsoleridis, Nadine Holmes, Matthew Carlisle, Christopher Moore, Fei Sang, Johnny Debebe, Victoria Wright, Matthew Loose
EPI_ISL_425510	hCoV-19/England/NOTT-10E1E0/2020	Europe / United Kingdom / England	2020-03-19	Queens Medical Centre, Clinical Microbiology Department / DeepSeq Nottingham	COVID-19 Genomics UK (COG-UK) Consortium	Gemma Clark, Wendy Smith, Manjinder Khakh, Hannah Howson-Wells, Jonathan Ball, Patrick McClure, Joseph Chappell, Theocharis Tsoleridis, Nadine Holmes, Matthew Carlisle, Christopher Moore, Fei Sang, Johnny Debebe, Victoria Wright, Matthew Loose
EPI_ISL_425509	hCoV-19/England/NOTT-10E1D1/2020	Europe / United Kingdom / England	2020-03-19	Queens Medical Centre, Clinical Microbiology Department / DeepSeq Nottingham	COVID-19 Genomics UK (COG-UK) Consortium	Gemma Clark, Wendy Smith, Manjinder Khakh, Hannah Howson-Wells, Jonathan Ball, Patrick McClure, Joseph Chappell, Theocharis Tsoleridis, Nadine Holmes, Matthew Carlisle, Christopher Moore, Fei Sang, Johnny Debebe, Victoria Wright, Matthew Loose
EPI_ISL_425508	hCoV-19/England/NOTT-10E1C2/2020	Europe / United Kingdom / England	2020-03-20	Queens Medical Centre, Clinical Microbiology Department / DeepSeq Nottingham	COVID-19 Genomics UK (COG-UK) Consortium	Gemma Clark, Wendy Smith, Manjinder Khakh, Hannah Howson-Wells, Jonathan Ball, Patrick McClure, Joseph Chappell, Theocharis Tsoleridis, Nadine Holmes, Matthew Carlisle, Christopher Moore, Fei Sang, Johnny Debebe, Victoria Wright, Matthew Loose
EPI_ISL_425507	hCoV-19/England/NOTT-10E1B3/2020	Europe / United Kingdom / England	2020-03-19	Queens Medical Centre, Clinical Microbiology Department / DeepSeq Nottingham	COVID-19 Genomics UK (COG-UK) Consortium	Gemma Clark, Wendy Smith, Manjinder Khakh, Hannah Howson-Wells, Jonathan Ball, Patrick McClure, Joseph Chappell, Theocharis Tsoleridis, Nadine Holmes, Matthew Carlisle, Christopher Moore, Fei Sang, Johnny Debebe, Victoria Wright, Matthew Loose
EPI_ISL_425506	hCoV-19/England/NOTT-10E1A4/2020	Europe / United Kingdom / England	2020-03-19	Queens Medical Centre, Clinical Microbiology Department / DeepSeq Nottingham	COVID-19 Genomics UK (COG-UK) Consortium	Gemma Clark, Wendy Smith, Manjinder Khakh, Hannah Howson-Wells, Jonathan Ball, Patrick McClure, Joseph Chappell, Theocharis Tsoleridis, Nadine Holmes, Matthew Carlisle, Christopher Moore, Fei Sang, Johnny Debebe, Victoria Wright, Matthew Loose
EPI_ISL_425505	hCoV-19/England/NOTT-10E195/2020	Europe / United Kingdom / England	2020-03-18	Queens Medical Centre, Clinical Microbiology Department / DeepSeq Nottingham	COVID-19 Genomics UK (COG-UK) Consortium	Gemma Clark, Wendy Smith, Manjinder Khakh, Hannah Howson-Wells, Jonathan Ball, Patrick McClure, Joseph Chappell, Theocharis Tsoleridis, Nadine Holmes, Matthew Carlisle, Christopher Moore, Fei Sang, Johnny Debebe, Victoria Wright, Matthew Loose
EPI_ISL_425504	hCoV-19/England/NOTT-10E186/2020	Europe / United Kingdom / England	2020-03-18	Queens Medical Centre, Clinical Microbiology Department / DeepSeq Nottingham	COVID-19 Genomics UK (COG-UK) Consortium	Gemma Clark, Wendy Smith, Manjinder Khakh, Hannah Howson-Wells, Jonathan Ball, Patrick McClure, Joseph Chappell, Theocharis Tsoleridis, Nadine Holmes, Matthew Carlisle, Christopher Moore, Fei Sang, Johnny Debebe, Victoria Wright, Matthew Loose
EPI_ISL_424216	hCoV-19/USA/WA-UW-1690/2020	North America / USA / Washington	2020-03-19	UW Virology Lab	UW Virology Lab	Pavitra Roychoudhury, Hong Xie, Keith Jerome, Alexander Greninger
EPI_ISL_425547	hCoV-19/England/NOTT-10E450/2020	Europe / United Kingdom / England	2020-03-22	Queens Medical Centre, Clinical Microbiology Department / DeepSeq Nottingham	COVID-19 Genomics UK (COG-UK) Consortium	Gemma Clark, Wendy Smith, Manjinder Khakh, Hannah Howson-Wells, Jonathan Ball, Patrick McClure, Joseph Chappell, Theocharis Tsoleridis, Nadine Holmes, Matthew Carlisle, Christopher Moore, Fei Sang, Johnny Debebe, Victoria Wright, Matthew Loose
EPI_ISL_424215	hCoV-19/USA/WA-UW-1680/2020	North America / USA / Washington	2020-03-20	UW Virology Lab	UW Virology Lab	Pavitra Roychoudhury, Hong Xie, Keith Jerome, Alexander Greninger
EPI_ISL_425546	hCoV-19/England/NOTT-10E441/2020	Europe / United Kingdom / England	2020-03-23	Queens Medical Centre, Clinical Microbiology Department / DeepSeq Nottingham	COVID-19 Genomics UK (COG-UK) Consortium	Gemma Clark, Wendy Smith, Manjinder Khakh, Hannah Howson-Wells, Jonathan Ball, Patrick McClure, Joseph Chappell, Theocharis Tsoleridis, Nadine Holmes, Matthew Carlisle, Christopher Moore, Fei Sang, Johnny Debebe, Victoria Wright, Matthew Loose
EPI_ISL_424214	hCoV-19/USA/WA-UW-1677/2020	North America / USA / Washington	2020-03-20	UW Virology Lab	UW Virology Lab	Pavitra Roychoudhury, Hong Xie, Keith Jerome, Alexander Greninger
EPI_ISL_425545	hCoV-19/England/NOTT-10E432/2020	Europe / United Kingdom / England	2020-03-22	Queens Medical Centre, Clinical Microbiology Department / DeepSeq Nottingham	COVID-19 Genomics UK (COG-UK) Consortium	Gemma Clark, Wendy Smith, Manjinder Khakh, Hannah Howson-Wells, Jonathan Ball, Patrick McClure, Joseph Chappell, Theocharis Tsoleridis, Nadine Holmes, Matthew Carlisle, Christopher Moore, Fei Sang, Johnny Debebe, Victoria Wright, Matthew Loose
EPI_ISL_424213	hCoV-19/USA/WA-UW-1670/2020	North America / USA / Washington	2020-03-20	UW Virology Lab	UW Virology Lab	Pavitra Roychoudhury, Hong Xie, Keith Jerome, Alexander Greninger
EPI_ISL_425544	hCoV-19/England/NOTT-10E423/2020	Europe / United Kingdom / England	2020-03-22	Queens Medical Centre, Clinical Microbiology Department / DeepSeq Nottingham	COVID-19 Genomics UK (COG-UK) Consortium	Gemma Clark, Wendy Smith, Manjinder Khakh, Hannah Howson-Wells, Jonathan Ball, Patrick McClure, Joseph Chappell, Theocharis Tsoleridis, Nadine Holmes, Matthew Carlisle, Christopher Moore, Fei Sang, Johnny Debebe, Victoria Wright, Matthew Loose
EPI_ISL_424212	hCoV-19/USA/WA-UW-1715/2020	North America / USA / Washington	2020-03-19	UW Virology Lab	UW Virology Lab	Pavitra Roychoudhury, Hong Xie, Keith Jerome, Alexander Greninger
EPI_ISL_425543	hCoV-19/England/NOTT-10E414/2020	Europe / United Kingdom / England	2020-03-22	Queens Medical Centre, Clinical Microbiology Department / DeepSeq Nottingham	COVID-19 Genomics UK (COG-UK) Consortium	Gemma Clark, Wendy Smith, Manjinder Khakh, Hannah Howson-Wells, Jonathan Ball, Patrick McClure, Joseph Chappell, Theocharis Tsoleridis, Nadine Holmes, Matthew Carlisle, Christopher Moore, Fei Sang, Johnny Debebe, Victoria Wright, Matthew Loose
EPI_ISL_424211	hCoV-19/USA/WA-UW-1689/2020	North America / USA / Washington	2020-03-19	UW Virology Lab	UW Virology Lab	Pavitra Roychoudhury, Hong Xie, Keith Jerome, Alexander Greninger
EPI_ISL_425542	hCoV-19/England/NOTT-10E405/2020	Europe / United Kingdom / England	2020-03-22	Queens Medical Centre, Clinical Microbiology Department / DeepSeq Nottingham	COVID-19 Genomics UK (COG-UK) Consortium	Gemma Clark, Wendy Smith, Manjinder Khakh, Hannah Howson-Wells, Jonathan Ball, Patrick McClure, Joseph Chappell, Theocharis Tsoleridis, Nadine Holmes, Matthew Carlisle, Christopher Moore, Fei Sang, Johnny Debebe, Victoria Wright, Matthew Loose
EPI_ISL_424210	hCoV-19/USA/WA-UW-1718/2020	North America / USA / Washington	2020-03-20	UW Virology Lab	UW Virology Lab	Pavitra Roychoudhury, Hong Xie, Keith Jerome, Alexander Greninger
EPI_ISL_425541	hCoV-19/England/NOTT-10E3F9/2020	Europe / United Kingdom / England	2020-03-22	Queens Medical Centre, Clinical Microbiology Department / DeepSeq Nottingham	COVID-19 Genomics UK (COG-UK) Consortium	Gemma Clark, Wendy Smith, Manjinder Khakh, Hannah Howson-Wells, Jonathan Ball, Patrick McClure, Joseph Chappell, Theocharis Tsoleridis, Nadine Holmes, Matthew Carlisle, Christopher Moore, Fei Sang, Johnny Debebe, Victoria Wright, Matthew Loose
EPI_ISL_413560	hCoV-19/USA/WA-S3/2020	North America / USA / Washington	2020-02-28	Seattle Flu Study	Seattle Flu Study	Chu et al
EPI_ISL_425540	hCoV-19/England/NOTT-10E3EA/2020	Europe / United Kingdom / England	2020-03-21	Queens Medical Centre, Clinical Microbiology Department / DeepSeq Nottingham	COVID-19 Genomics UK (COG-UK) Consortium	Gemma Clark, Wendy Smith, Manjinder Khakh, Hannah Howson-Wells, Jonathan Ball, Patrick McClure, Joseph Chappell, Theocharis Tsoleridis, Nadine Holmes, Matthew Carlisle, Christopher Moore, Fei Sang, Johnny Debebe, Victoria Wright, Matthew Loose
EPI_ISL_413561	hCoV-19/USA/CA-CDPH-UC4/2020	North America / USA / California / Solano County	2020-02-27	California Department of Public Health	Chiu Laboratory, University of California, San Francisco	Xianding Deng, Scot Federman, Chao-Yang Pan, Hugo Guevara,Wei Gu, Debra A. Wadford, and Charles Y. Chiu
EPI_ISL_413562	hCoV-19/USA/WA11-UW7/2020	North America / USA / Washington	2020-03-02	UW Virology Lab	UW Virology Lab	Pavitra Roychoudhury, Hong Xie, Keith Jerome, Alexander Greninger
EPI_ISL_413563	hCoV-19/USA/WA12-UW8/2020	North America / USA / Washington	2020-03-03	UW Virology Lab	UW Virology Lab	Pavitra Roychoudhury, Hong Xie, Keith Jerome, Alexander Greninger
EPI_ISL_413564	hCoV-19/Netherlands/Andel_1365066/2020	Europe / Netherlands / Andel	2020-03-01	MHC West-Brabant	Erasmus Medical Center	David Nieuwenhuijse, Bas Oude Munnink, Reina Sikkema, Claudia Schapendonk, Irina Chestakova, Anne van der Linden, Mark Pronk, Pascal Lexmond, Corien Swaan, Manon Haverkate, Madelief Mollers, Mart Stein, Sandra Kengne Kamga Mobou, Jeroen van Kampen, Jolanda Voermans, Aura Timen, Corine GeurtsvanKessel, Annemiek van der Eijk, Richard Molenkamp, Marion Koopmans, on behalf of the Dutch national COVID…
EPI_ISL_413565	hCoV-19/Netherlands/Berlicum_1363564/2020	Europe / Netherlands / Berlicum	2020-02-24	Foundation Pamm	Erasmus Medical Center	David Nieuwenhuijse, Bas Oude Munnink, Reina Sikkema, Claudia Schapendonk, Irina Chestakova, Anne van der Linden, Mark Pronk, Pascal Lexmond, Corien Swaan, Manon Haverkate, Madelief Mollers, Mart Stein, Sandra Kengne Kamga Mobou, Jeroen van Kampen, Jolanda Voermans, Aura Timen, Corine GeurtsvanKessel, Annemiek van der Eijk, Richard Molenkamp, Marion Koopmans, on behalf of the Dutch national COVID…
EPI_ISL_413566	hCoV-19/Netherlands/Blaricum_1364780/2020	Europe / Netherlands / Blaricum	2020-03-02	MHC Gooi & Vechtstreek	Erasmus Medical Center	David Nieuwenhuijse, Bas Oude Munnink, Reina Sikkema, Claudia Schapendonk, Irina Chestakova, Anne van der Linden, Mark Pronk, Pascal Lexmond, Corien Swaan, Manon Haverkate, Madelief Mollers, Mart Stein, Sandra Kengne Kamga Mobou, Jeroen van Kampen, Jolanda Voermans, Aura Timen, Corine GeurtsvanKessel, Annemiek van der Eijk, Richard Molenkamp, Marion Koopmans, on behalf of the Dutch national COVID…
EPI_ISL_413567	hCoV-19/Netherlands/Coevorden_1363618/2020	Europe / Netherlands / Coevorden	2020	Unknown	Erasmus Medical Center	David Nieuwenhuijse, Bas Oude Munnink, Reina Sikkema, Claudia Schapendonk, Irina Chestakova, Anne van der Linden, Mark Pronk, Pascal Lexmond, Corien Swaan, Manon Haverkate, Madelief Mollers, Mart Stein, Sandra Kengne Kamga Mobou, Jeroen van Kampen, Jolanda Voermans, Aura Timen, Corine GeurtsvanKessel, Annemiek van der Eijk, Richard Molenkamp, Marion Koopmans, on behalf of the Dutch national COVID…
EPI_ISL_413568	hCoV-19/Netherlands/Dalen_1363624/2020	Europe / Netherlands / Dalen	2020-03-01	MHC Drente	Erasmus Medical Center	David Nieuwenhuijse, Bas Oude Munnink, Reina Sikkema, Claudia Schapendonk, Irina Chestakova, Anne van der Linden, Mark Pronk, Pascal Lexmond, Corien Swaan, Manon Haverkate, Madelief Mollers, Mart Stein, Sandra Kengne Kamga Mobou, Jeroen van Kampen, Jolanda Voermans, Aura Timen, Corine GeurtsvanKessel, Annemiek van der Eijk, Richard Molenkamp, Marion Koopmans, on behalf of the Dutch national COVID…
EPI_ISL_413558	hCoV-19/USA/CA-CDPH-UC2/2020	North America / USA / California / Solano County	2020-02-27	California Department of Public Health	Chiu Laboratory, University of California, San Francisco	Xianding Deng, Scot Federman, Chao-Yang Pan, Hugo Guevara,Wei Gu, Debra A. Wadford, and Charles Y. Chiu
EPI_ISL_413559	hCoV-19/USA/CA-CDPH-UC3/2020	North America / USA / California / Solano County	2020-02-27	California Department of Public Health	Chiu Laboratory, University of California, San Francisco	Xianding Deng, Scot Federman, Chao-Yang Pan, Hugo Guevara,Wei Gu, Debra A. Wadford, and Charles Y. Chiu
EPI_ISL_424209	hCoV-19/USA/WA-UW-1765/2020	North America / USA / Washington	2020-03-20	UW Virology Lab	UW Virology Lab	Pavitra Roychoudhury, Hong Xie, Keith Jerome, Alexander Greninger
EPI_ISL_424208	hCoV-19/USA/WA-UW-1712/2020	North America / USA / Washington	2020-03-20	UW Virology Lab	UW Virology Lab	Pavitra Roychoudhury, Hong Xie, Keith Jerome, Alexander Greninger
EPI_ISL_425539	hCoV-19/England/NOTT-10E3DB/2020	Europe / United Kingdom / England	2020-03-22	Queens Medical Centre, Clinical Microbiology Department / DeepSeq Nottingham	COVID-19 Genomics UK (COG-UK) Consortium	Gemma Clark, Wendy Smith, Manjinder Khakh, Hannah Howson-Wells, Jonathan Ball, Patrick McClure, Joseph Chappell, Theocharis Tsoleridis, Nadine Holmes, Matthew Carlisle, Christopher Moore, Fei Sang, Johnny Debebe, Victoria Wright, Matthew Loose
EPI_ISL_424207	hCoV-19/USA/WA-UW-1716/2020	North America / USA / Washington	2020-03-20	UW Virology Lab	UW Virology Lab	Pavitra Roychoudhury, Hong Xie, Keith Jerome, Alexander Greninger
EPI_ISL_425538	hCoV-19/England/NOTT-10E3CC/2020	Europe / United Kingdom / England	2020-03-21	Queens Medical Centre, Clinical Microbiology Department / DeepSeq Nottingham	COVID-19 Genomics UK (COG-UK) Consortium	Gemma Clark, Wendy Smith, Manjinder Khakh, Hannah Howson-Wells, Jonathan Ball, Patrick McClure, Joseph Chappell, Theocharis Tsoleridis, Nadine Holmes, Matthew Carlisle, Christopher Moore, Fei Sang, Johnny Debebe, Victoria Wright, Matthew Loose
EPI_ISL_424206	hCoV-19/USA/WA-UW-1673/2020	North America / USA / Washington	2020-03-20	UW Virology Lab	UW Virology Lab	Pavitra Roychoudhury, Hong Xie, Keith Jerome, Alexander Greninger
EPI_ISL_425537	hCoV-19/England/NOTT-10E3BD/2020	Europe / United Kingdom / England	2020-03-21	Queens Medical Centre, Clinical Microbiology Department / DeepSeq Nottingham	COVID-19 Genomics UK (COG-UK) Consortium	Gemma Clark, Wendy Smith, Manjinder Khakh, Hannah Howson-Wells, Jonathan Ball, Patrick McClure, Joseph Chappell, Theocharis Tsoleridis, Nadine Holmes, Matthew Carlisle, Christopher Moore, Fei Sang, Johnny Debebe, Victoria Wright, Matthew Loose
EPI_ISL_424205	hCoV-19/USA/WA-UW-1697/2020	North America / USA / Washington	2020-03-20	UW Virology Lab	UW Virology Lab	Pavitra Roychoudhury, Hong Xie, Keith Jerome, Alexander Greninger
EPI_ISL_425536	hCoV-19/England/NOTT-10E3AE/2020	Europe / United Kingdom / England	2020-03-21	Queens Medical Centre, Clinical Microbiology Department / DeepSeq Nottingham	COVID-19 Genomics UK (COG-UK) Consortium	Gemma Clark, Wendy Smith, Manjinder Khakh, Hannah Howson-Wells, Jonathan Ball, Patrick McClure, Joseph Chappell, Theocharis Tsoleridis, Nadine Holmes, Matthew Carlisle, Christopher Moore, Fei Sang, Johnny Debebe, Victoria Wright, Matthew Loose
EPI_ISL_424204	hCoV-19/USA/WA-UW-1698/2020	North America / USA / Washington	2020-03-20	UW Virology Lab	UW Virology Lab	Pavitra Roychoudhury, Hong Xie, Keith Jerome, Alexander Greninger
EPI_ISL_425535	hCoV-19/England/NOTT-10E39F/2020	Europe / United Kingdom / England	2020-03-21	Queens Medical Centre, Clinical Microbiology Department / DeepSeq Nottingham	COVID-19 Genomics UK (COG-UK) Consortium	Gemma Clark, Wendy Smith, Manjinder Khakh, Hannah Howson-Wells, Jonathan Ball, Patrick McClure, Joseph Chappell, Theocharis Tsoleridis, Nadine Holmes, Matthew Carlisle, Christopher Moore, Fei Sang, Johnny Debebe, Victoria Wright, Matthew Loose
EPI_ISL_424203	hCoV-19/USA/WA-UW-1652/2020	North America / USA / Washington	2020-03-20	UW Virology Lab	UW Virology Lab	Pavitra Roychoudhury, Hong Xie, Keith Jerome, Alexander Greninger
EPI_ISL_425534	hCoV-19/England/NOTT-10E380/2020	Europe / United Kingdom / England	2020-03-21	Queens Medical Centre, Clinical Microbiology Department / DeepSeq Nottingham	COVID-19 Genomics UK (COG-UK) Consortium	Gemma Clark, Wendy Smith, Manjinder Khakh, Hannah Howson-Wells, Jonathan Ball, Patrick McClure, Joseph Chappell, Theocharis Tsoleridis, Nadine Holmes, Matthew Carlisle, Christopher Moore, Fei Sang, Johnny Debebe, Victoria Wright, Matthew Loose
EPI_ISL_424202	hCoV-19/USA/WA-UW-1651/2020	North America / USA / Washington	2020-03-20	UW Virology Lab	UW Virology Lab	Pavitra Roychoudhury, Hong Xie, Keith Jerome, Alexander Greninger
EPI_ISL_425533	hCoV-19/England/NOTT-10E371/2020	Europe / United Kingdom / England	2020-03-21	Queens Medical Centre, Clinical Microbiology Department / DeepSeq Nottingham	COVID-19 Genomics UK (COG-UK) Consortium	Gemma Clark, Wendy Smith, Manjinder Khakh, Hannah Howson-Wells, Jonathan Ball, Patrick McClure, Joseph Chappell, Theocharis Tsoleridis, Nadine Holmes, Matthew Carlisle, Christopher Moore, Fei Sang, Johnny Debebe, Victoria Wright, Matthew Loose
EPI_ISL_424201	hCoV-19/USA/WA-UW-1659/2020	North America / USA / Washington	2020-03-20	UW Virology Lab	UW Virology Lab	Pavitra Roychoudhury, Hong Xie, Keith Jerome, Alexander Greninger
EPI_ISL_425532	hCoV-19/England/NOTT-10E362/2020	Europe / United Kingdom / England	2020-03-21	Queens Medical Centre, Clinical Microbiology Department / DeepSeq Nottingham	COVID-19 Genomics UK (COG-UK) Consortium	Gemma Clark, Wendy Smith, Manjinder Khakh, Hannah Howson-Wells, Jonathan Ball, Patrick McClure, Joseph Chappell, Theocharis Tsoleridis, Nadine Holmes, Matthew Carlisle, Christopher Moore, Fei Sang, Johnny Debebe, Victoria Wright, Matthew Loose
EPI_ISL_424200	hCoV-19/USA/WA-UW-1723/2020	North America / USA / Washington	2020-03-20	UW Virology Lab	UW Virology Lab	Pavitra Roychoudhury, Hong Xie, Keith Jerome, Alexander Greninger
EPI_ISL_425531	hCoV-19/England/NOTT-10E344/2020	Europe / United Kingdom / England	2020-03-22	Queens Medical Centre, Clinical Microbiology Department / DeepSeq Nottingham	COVID-19 Genomics UK (COG-UK) Consortium	Gemma Clark, Wendy Smith, Manjinder Khakh, Hannah Howson-Wells, Jonathan Ball, Patrick McClure, Joseph Chappell, Theocharis Tsoleridis, Nadine Holmes, Matthew Carlisle, Christopher Moore, Fei Sang, Johnny Debebe, Victoria Wright, Matthew Loose
EPI_ISL_425530	hCoV-19/England/NOTT-10E335/2020	Europe / United Kingdom / England	2020-03-21	Queens Medical Centre, Clinical Microbiology Department / DeepSeq Nottingham	COVID-19 Genomics UK (COG-UK) Consortium	Gemma Clark, Wendy Smith, Manjinder Khakh, Hannah Howson-Wells, Jonathan Ball, Patrick McClure, Joseph Chappell, Theocharis Tsoleridis, Nadine Holmes, Matthew Carlisle, Christopher Moore, Fei Sang, Johnny Debebe, Victoria Wright, Matthew Loose
EPI_ISL_413553	hCoV-19/Iran/Tehran15AW/2020	Asia / Iran / Tehran	2020-02-28	Iran National Influenza Center	Iran National Influenza Center	Jila Yavarian, Nazanin Zahra Shafiei Jandaghi, Kaveh Sadeghi, Fatemeh Ajaminejad, Nastaran Ghavvami and Talat Mokhtari Azad
EPI_ISL_413554	hCoV-19/Iran/Tehran9BE/2020	Asia / Iran / Tehran	2020-02-23	Iran National Influenza Center	Iran National Influenza Center	Jila Yavarian, Nazanin Zahra Shafiei Jandaghi, Kaveh Sadeghi, Nastaran Ghavvami, Fatemeh Ajami Nejad, Fatemeh Saadatmand and Talat Mokhtari Azad
EPI_ISL_413555	hCoV-19/Wales/PHW1/2020	Europe / United Kingdom / Wales	2020-02-27	Wales Specialist Virology Centre	Public Health Wales Microbiology Cardiff	Catherine Moore, Cen Sabu, Joanne Watkins, Sally Corden, Tom Connor
EPI_ISL_413556	hCoV-19/Wales/PHW2/2020	Europe / United Kingdom / Wales	2020-03-04	Wales Specialist Virology Centre	Public Health Wales Microbiology Cardiff	Catherine Moore, Tim Jones, Joanne Watkins, Sally Corden, Tom Connor
EPI_ISL_413557	hCoV-19/USA/CA-CDPH-UC1/2020	North America / USA / California / Sonoma County	2020-02-28	California Department of Public Health	Chiu Laboratory, University of California, San Francisco	Xianding Deng, Scot Federman, Chao-Yang Pan, Hugo Guevara,Wei Gu, Debra A. Wadford, and Charles Y. Chiu
EPI_ISL_425529	hCoV-19/England/NOTT-10E326/2020	Europe / United Kingdom / England	2020-03-21	Queens Medical Centre, Clinical Microbiology Department / DeepSeq Nottingham	COVID-19 Genomics UK (COG-UK) Consortium	Gemma Clark, Wendy Smith, Manjinder Khakh, Hannah Howson-Wells, Jonathan Ball, Patrick McClure, Joseph Chappell, Theocharis Tsoleridis, Nadine Holmes, Matthew Carlisle, Christopher Moore, Fei Sang, Johnny Debebe, Victoria Wright, Matthew Loose
EPI_ISL_425528	hCoV-19/England/NOTT-10E317/2020	Europe / United Kingdom / England	2020-03-14	Queens Medical Centre, Clinical Microbiology Department / DeepSeq Nottingham	COVID-19 Genomics UK (COG-UK) Consortium	Gemma Clark, Wendy Smith, Manjinder Khakh, Hannah Howson-Wells, Jonathan Ball, Patrick McClure, Joseph Chappell, Theocharis Tsoleridis, Nadine Holmes, Matthew Carlisle, Christopher Moore, Fei Sang, Johnny Debebe, Victoria Wright, Matthew Loose
EPI_ISL_425527	hCoV-19/England/NOTT-10E308/2020	Europe / United Kingdom / England	2020-03-19	Queens Medical Centre, Clinical Microbiology Department / DeepSeq Nottingham	COVID-19 Genomics UK (COG-UK) Consortium	Gemma Clark, Wendy Smith, Manjinder Khakh, Hannah Howson-Wells, Jonathan Ball, Patrick McClure, Joseph Chappell, Theocharis Tsoleridis, Nadine Holmes, Matthew Carlisle, Christopher Moore, Fei Sang, Johnny Debebe, Victoria Wright, Matthew Loose
EPI_ISL_425526	hCoV-19/England/NOTT-10E2FC/2020	Europe / United Kingdom / England	2020-03-21	Queens Medical Centre, Clinical Microbiology Department / DeepSeq Nottingham	COVID-19 Genomics UK (COG-UK) Consortium	Gemma Clark, Wendy Smith, Manjinder Khakh, Hannah Howson-Wells, Jonathan Ball, Patrick McClure, Joseph Chappell, Theocharis Tsoleridis, Nadine Holmes, Matthew Carlisle, Christopher Moore, Fei Sang, Johnny Debebe, Victoria Wright, Matthew Loose
EPI_ISL_425701	hCoV-19/Scotland/CVR162/2020	Europe / United Kingdom / Scotland	2020-03-17	West of Scotland Specialist Virology Centre, NHSGGC / MRC-University of Glasgow Centre for Virus Research	COVID-19 Genomics UK (COG-UK) Consortium	Ana da Silva Filipe, Kathy Smollett, Stephen Carmichael, Natasha Johnson, Daniel Mair, Lily Tong, Jenna Nichols; Sarah McDonald; Richard Orton, Joseph Hughes, Sreenu Vattipally, David L Robertson; Kathy Li, Natasha Jesudason, Rajiv Shah, James Shepherd, Antonia Ho, Emma Thomson; Alasdair MacLean, Rory Gunson.
EPI_ISL_425700	hCoV-19/Scotland/CVR161/2020	Europe / United Kingdom / Scotland	2020-03-17	West of Scotland Specialist Virology Centre, NHSGGC / MRC-University of Glasgow Centre for Virus Research	COVID-19 Genomics UK (COG-UK) Consortium	Ana da Silva Filipe, Kathy Smollett, Stephen Carmichael, Natasha Johnson, Daniel Mair, Lily Tong, Jenna Nichols; Sarah McDonald; Richard Orton, Joseph Hughes, Sreenu Vattipally, David L Robertson; Kathy Li, Natasha Jesudason, Rajiv Shah, James Shepherd, Antonia Ho, Emma Thomson; Alasdair MacLean, Rory Gunson.
EPI_ISL_413711	hCoV-19/China/WF0014/2020	Asia / China	2020-02	Weifang Center for Disease Control and Prevention	Weifang Center for Disease Control and Prevention & BGI-Shenzhen	Qing Nie, Xingguang Li, Erik M Volz, Han Fu, Haowei Wang, Xiaoyue Xi, Wei Chen, Dehui Liu, Yingying Chen, Mengmeng Tian, Wei Tan, Junjie Zai, Wanying Sun, Jiandong Li, Junhua Li
EPI_ISL_423098	hCoV-19/England/20134018402/2020	Europe / United Kingdom / England	2020-03-23	Respiratory Virus Unit, Microbiology Services Colindale, Public Health England	Respiratory Virus Unit, Microbiology Services Colindale, Public Health England	Monica Galiano, Shahjahan Miah, Angie Lackenby, Omolola Akinbami, Tiina Talts, Leena Bhaw, Richard Myers, Steven Platt, Kirstin Edwards, Jonathan Hubb, Joanna Ellis, Maria Zambon
EPI_ISL_423099	hCoV-19/England/20134018602/2020	Europe / United Kingdom / England	2020-03-23	Respiratory Virus Unit, Microbiology Services Colindale, Public Health England	Respiratory Virus Unit, Microbiology Services Colindale, Public Health England	Monica Galiano, Shahjahan Miah, Angie Lackenby, Omolola Akinbami, Tiina Talts, Leena Bhaw, Richard Myers, Steven Platt, Kirstin Edwards, Jonathan Hubb, Joanna Ellis, Maria Zambon
EPI_ISL_423096	hCoV-19/England/20134017904/2020	Europe / United Kingdom / England	2020-03-23	Respiratory Virus Unit, Microbiology Services Colindale, Public Health England	Respiratory Virus Unit, Microbiology Services Colindale, Public Health England	Monica Galiano, Shahjahan Miah, Angie Lackenby, Omolola Akinbami, Tiina Talts, Leena Bhaw, Richard Myers, Steven Platt, Kirstin Edwards, Jonathan Hubb, Joanna Ellis, Maria Zambon
EPI_ISL_423097	hCoV-19/England/20134018004/2020	Europe / United Kingdom / England	2020-03-23	Respiratory Virus Unit, Microbiology Services Colindale, Public Health England	Respiratory Virus Unit, Microbiology Services Colindale, Public Health England	Monica Galiano, Shahjahan Miah, Angie Lackenby, Omolola Akinbami, Tiina Talts, Leena Bhaw, Richard Myers, Steven Platt, Kirstin Edwards, Jonathan Hubb, Joanna Ellis, Maria Zambon
EPI_ISL_423094	hCoV-19/England/20134017404/2020	Europe / United Kingdom / England	2020-03-24	Respiratory Virus Unit, Microbiology Services Colindale, Public Health England	Respiratory Virus Unit, Microbiology Services Colindale, Public Health England	Monica Galiano, Shahjahan Miah, Angie Lackenby, Omolola Akinbami, Tiina Talts, Leena Bhaw, Richard Myers, Steven Platt, Kirstin Edwards, Jonathan Hubb, Joanna Ellis, Maria Zambon
EPI_ISL_423095	hCoV-19/England/20134017504/2020	Europe / United Kingdom / England	2020-03-24	Respiratory Virus Unit, Microbiology Services Colindale, Public Health England	Respiratory Virus Unit, Microbiology Services Colindale, Public Health England	Monica Galiano, Shahjahan Miah, Angie Lackenby, Omolola Akinbami, Tiina Talts, Leena Bhaw, Richard Myers, Steven Platt, Kirstin Edwards, Jonathan Hubb, Joanna Ellis, Maria Zambon
EPI_ISL_423092	hCoV-19/England/20134016902/2020	Europe / United Kingdom / England	2020-03-24	Respiratory Virus Unit, Microbiology Services Colindale, Public Health England	Respiratory Virus Unit, Microbiology Services Colindale, Public Health England	Monica Galiano, Shahjahan Miah, Angie Lackenby, Omolola Akinbami, Tiina Talts, Leena Bhaw, Richard Myers, Steven Platt, Kirstin Edwards, Jonathan Hubb, Joanna Ellis, Maria Zambon
EPI_ISL_423093	hCoV-19/England/20134017104/2020	Europe / United Kingdom / England	2020-03-23	Respiratory Virus Unit, Microbiology Services Colindale, Public Health England	Respiratory Virus Unit, Microbiology Services Colindale, Public Health England	Monica Galiano, Shahjahan Miah, Angie Lackenby, Omolola Akinbami, Tiina Talts, Leena Bhaw, Richard Myers, Steven Platt, Kirstin Edwards, Jonathan Hubb, Joanna Ellis, Maria Zambon
EPI_ISL_423090	hCoV-19/England/20134016604/2020	Europe / United Kingdom / England	2020-03-24	Respiratory Virus Unit, Microbiology Services Colindale, Public Health England	Respiratory Virus Unit, Microbiology Services Colindale, Public Health England	Monica Galiano, Shahjahan Miah, Angie Lackenby, Omolola Akinbami, Tiina Talts, Leena Bhaw, Richard Myers, Steven Platt, Kirstin Edwards, Jonathan Hubb, Joanna Ellis, Maria Zambon
EPI_ISL_423091	hCoV-19/England/20134016802/2020	Europe / United Kingdom / England	2020-03-24	Respiratory Virus Unit, Microbiology Services Colindale, Public Health England	Respiratory Virus Unit, Microbiology Services Colindale, Public Health England	Monica Galiano, Shahjahan Miah, Angie Lackenby, Omolola Akinbami, Tiina Talts, Leena Bhaw, Richard Myers, Steven Platt, Kirstin Edwards, Jonathan Hubb, Joanna Ellis, Maria Zambon
EPI_ISL_423027	hCoV-19/USA/WA-UW-1473/2020	North America / USA / Washington	2020-03-18	UW Virology Lab	UW Virology Lab	Pavitra Roychoudhury, Hong Xie, Keith Jerome, Alexander Greninger
EPI_ISL_424359	hCoV-19/Beijing/Wuhan_IME-BJ05/2020	Asia / China / Beijing	2020-01-27	unknown	Beijing Institute of Microbiology and Epidemiology	Fan,H., Qin,E., Wu,Y., Guo,Y., Zhang,X., Yong,Y., Hou,J., Xu,Z., Mu,J., Teng,Y., Mi,Z., Yang,R., Song,Y., Li,B. and Cui,Y.
EPI_ISL_423028	hCoV-19/USA/WA-UW-1470/2020	North America / USA / Washington	2020-03-18	UW Virology Lab	UW Virology Lab	Pavitra Roychoudhury, Hong Xie, Keith Jerome, Alexander Greninger
EPI_ISL_424358	hCoV-19/Beijing/Wuhan_IME-BJ04/2020	Asia / China / Beijing	2020-01-28	unknown	Beijing Institute of Microbiology and Epidemiology	Fan,H., Qin,E., Wu,Y., Guo,Y., Zhang,X., Yong,Y., Hou,J., Xu,Z., Mu,J., Teng,Y., Mi,Z., Yang,R., Song,Y., Li,B. and Cui,Y.
EPI_ISL_425689	hCoV-19/Scotland/CVR146/2020	Europe / United Kingdom / Scotland	2020-03-14	West of Scotland Specialist Virology Centre, NHSGGC / MRC-University of Glasgow Centre for Virus Research	COVID-19 Genomics UK (COG-UK) Consortium	Ana da Silva Filipe, Kathy Smollett, Stephen Carmichael, Natasha Johnson, Daniel Mair, Lily Tong, Jenna Nichols; Sarah McDonald; Richard Orton, Joseph Hughes, Sreenu Vattipally, David L Robertson; Kathy Li, Natasha Jesudason, Rajiv Shah, James Shepherd, Antonia Ho, Emma Thomson; Alasdair MacLean, Rory Gunson.
EPI_ISL_423025	hCoV-19/USA/WA-UW-1441/2020	North America / USA / Washington	2020-03-18	UW Virology Lab	UW Virology Lab	Pavitra Roychoudhury, Hong Xie, Keith Jerome, Alexander Greninger
EPI_ISL_424357	hCoV-19/Beijing/Wuhan_IME-BJ03/2020	Asia / China / Beijing	2020-01-28	unknown	Beijing Institute of Microbiology and Epidemiology	Fan,H., Qin,E., Wu,Y., Guo,Y., Zhang,X., Yong,Y., Hou,J., Xu,Z., Mu,J., Teng,Y., Mi,Z., Yang,R., Song,Y., Li,B. and Cui,Y.
EPI_ISL_425688	hCoV-19/Scotland/CVR144/2020	Europe / United Kingdom / Scotland	2020-03-17	West of Scotland Specialist Virology Centre, NHSGGC / MRC-University of Glasgow Centre for Virus Research	COVID-19 Genomics UK (COG-UK) Consortium	Ana da Silva Filipe, Kathy Smollett, Stephen Carmichael, Natasha Johnson, Daniel Mair, Lily Tong, Jenna Nichols; Sarah McDonald; Richard Orton, Joseph Hughes, Sreenu Vattipally, David L Robertson; Kathy Li, Natasha Jesudason, Rajiv Shah, James Shepherd, Antonia Ho, Emma Thomson; Alasdair MacLean, Rory Gunson.
EPI_ISL_423026	hCoV-19/USA/WA-UW-1440/2020	North America / USA / Washington	2020-03-18	UW Virology Lab	UW Virology Lab	Pavitra Roychoudhury, Hong Xie, Keith Jerome, Alexander Greninger
EPI_ISL_424356	hCoV-19/Beijing/Wuhan_IME-BJ02/2020	Asia / China / Beijing	2020-01-25	unknown	Beijing Institute of Microbiology and Epidemiology	Fan,H., Qin,E., Wu,Y., Guo,Y., Zhang,X., Yong,Y., Hou,J., Xu,Z., Mu,J., Teng,Y., Mi,Z., Yang,R., Song,Y., Li,B. and Cui,Y.
EPI_ISL_425687	hCoV-19/Scotland/CVR143/2020	Europe / United Kingdom / Scotland	2020-03-17	West of Scotland Specialist Virology Centre, NHSGGC / MRC-University of Glasgow Centre for Virus Research	COVID-19 Genomics UK (COG-UK) Consortium	Ana da Silva Filipe, Kathy Smollett, Stephen Carmichael, Natasha Johnson, Daniel Mair, Lily Tong, Jenna Nichols; Sarah McDonald; Richard Orton, Joseph Hughes, Sreenu Vattipally, David L Robertson; Kathy Li, Natasha Jesudason, Rajiv Shah, James Shepherd, Antonia Ho, Emma Thomson; Alasdair MacLean, Rory Gunson.
EPI_ISL_424355	hCoV-19/Beijing/Wuhan_IME-BJ01/2020	Asia / China / Beijing	2020-01-24	unknown	Beijing Institute of Microbiology and Epidemiology	Fan,H., Qin,E., Wu,Y., Guo,Y., Zhang,X., Yong,Y., Hou,J., Xu,Z., Mu,J., Teng,Y., Mi,Z., Yang,R., Song,Y., Li,B. and Cui,Y.
EPI_ISL_423023	hCoV-19/USA/UN-UW-1449/2020	North America / USA	2020-03	UW Virology Lab	UW Virology Lab	Pavitra Roychoudhury, Hong Xie, Keith Jerome, Alexander Greninger
EPI_ISL_425686	hCoV-19/Scotland/CVR142/2020	Europe / United Kingdom / Scotland	2020-03-16	West of Scotland Specialist Virology Centre, NHSGGC / MRC-University of Glasgow Centre for Virus Research	COVID-19 Genomics UK (COG-UK) Consortium	Ana da Silva Filipe, Kathy Smollett, Stephen Carmichael, Natasha Johnson, Daniel Mair, Lily Tong, Jenna Nichols; Sarah McDonald; Richard Orton, Joseph Hughes, Sreenu Vattipally, David L Robertson; Kathy Li, Natasha Jesudason, Rajiv Shah, James Shepherd, Antonia Ho, Emma Thomson; Alasdair MacLean, Rory Gunson.
EPI_ISL_423024	hCoV-19/USA/WA-UW-1435/2020	North America / USA / Washington	2020-03-17	UW Virology Lab	UW Virology Lab	Pavitra Roychoudhury, Hong Xie, Keith Jerome, Alexander Greninger
EPI_ISL_424354	hCoV-19/USA/NC_200189/2020	North America / USA / North Carolina	2020-04	unknown	Microbiology and Immunology	Bailey,A.G., Caro-Vegas,C.P., Dittmer,D., Eason,A.B., Juarez,A., Landis,J.T., McNamara,R.P., Miller,M.B., Moorad,R., Pluta,L.J., Seltzer,T.A., Thompson,C., Vahrson,W. and Villamor,F.
EPI_ISL_425685	hCoV-19/Scotland/CVR141/2020	Europe / United Kingdom / Scotland	2020-03-16	West of Scotland Specialist Virology Centre, NHSGGC / MRC-University of Glasgow Centre for Virus Research	COVID-19 Genomics UK (COG-UK) Consortium	Ana da Silva Filipe, Kathy Smollett, Stephen Carmichael, Natasha Johnson, Daniel Mair, Lily Tong, Jenna Nichols; Sarah McDonald; Richard Orton, Joseph Hughes, Sreenu Vattipally, David L Robertson; Kathy Li, Natasha Jesudason, Rajiv Shah, James Shepherd, Antonia Ho, Emma Thomson; Alasdair MacLean, Rory Gunson.
EPI_ISL_423021	hCoV-19/USA/WA-UW-1569/2020	North America / USA / Washington	2020-03-19	UW Virology Lab	UW Virology Lab	Pavitra Roychoudhury, Hong Xie, Keith Jerome, Alexander Greninger
EPI_ISL_424353	hCoV-19/USA/NC_200173/2020	North America / USA / North Carolina	2020-04-02	unknown	Microbiology and Immunology	Bailey,A.G., Caro-Vegas,C., Thompson,C., Dittmer,D., Eason,A.B., Juarez,A., Landis,J.T., McNamara,R.P., Miller,M.B., Moorad,R., Pluta,L.J., Seltzer,T.A., Villamor,F. and Vahrson,W.
EPI_ISL_425684	hCoV-19/Scotland/CVR140/2020	Europe / United Kingdom / Scotland	2020-03-16	West of Scotland Specialist Virology Centre, NHSGGC / MRC-University of Glasgow Centre for Virus Research	COVID-19 Genomics UK (COG-UK) Consortium	Ana da Silva Filipe, Kathy Smollett, Stephen Carmichael, Natasha Johnson, Daniel Mair, Lily Tong, Jenna Nichols; Sarah McDonald; Richard Orton, Joseph Hughes, Sreenu Vattipally, David L Robertson; Kathy Li, Natasha Jesudason, Rajiv Shah, James Shepherd, Antonia Ho, Emma Thomson; Alasdair MacLean, Rory Gunson.
EPI_ISL_423022	hCoV-19/USA/WA-UW-1562/2020	North America / USA / Washington	2020-03-19	UW Virology Lab	UW Virology Lab	Pavitra Roychoudhury, Hong Xie, Keith Jerome, Alexander Greninger
EPI_ISL_424352	hCoV-19/Fuyang/FY002/2020	Asia / China / Anhui / Fuyang	2020-03-10	unknown	Clinical Laboratory	Ge,B.
EPI_ISL_425683	hCoV-19/Scotland/CVR14/2020	Europe / United Kingdom / Scotland	2020-03-12	West of Scotland Specialist Virology Centre, NHSGGC / MRC-University of Glasgow Centre for Virus Research	COVID-19 Genomics UK (COG-UK) Consortium	Ana da Silva Filipe, Kathy Smollett, Stephen Carmichael, Natasha Johnson, Daniel Mair, Lily Tong, Jenna Nichols; Sarah McDonald; Richard Orton, Joseph Hughes, Sreenu Vattipally, David L Robertson; Kathy Li, Natasha Jesudason, Rajiv Shah, James Shepherd, Antonia Ho, Emma Thomson; Alasdair MacLean, Rory Gunson.
EPI_ISL_424351	hCoV-19/USA/FL-2/2020	North America / USA	2020-03-27	unknown	Environmental and Global Health	Elbadry,M.A., Subramaniam,K., Waltzek,T.B., Gibson,J.C., Stephenson,C.J., Morris,J.G. Jr. and Lednicky,J.A.
EPI_ISL_425682	hCoV-19/Scotland/CVR139/2020	Europe / United Kingdom / Scotland	2020-03-16	West of Scotland Specialist Virology Centre, NHSGGC / MRC-University of Glasgow Centre for Virus Research	COVID-19 Genomics UK (COG-UK) Consortium	Ana da Silva Filipe, Kathy Smollett, Stephen Carmichael, Natasha Johnson, Daniel Mair, Lily Tong, Jenna Nichols; Sarah McDonald; Richard Orton, Joseph Hughes, Sreenu Vattipally, David L Robertson; Kathy Li, Natasha Jesudason, Rajiv Shah, James Shepherd, Antonia Ho, Emma Thomson; Alasdair MacLean, Rory Gunson.
EPI_ISL_423020	hCoV-19/USA/WA-UW-1570/2020	North America / USA / Washington	2020-03-19	UW Virology Lab	UW Virology Lab	Pavitra Roychoudhury, Hong Xie, Keith Jerome, Alexander Greninger
EPI_ISL_424350	hCoV-19/USA/UF-1/2020	North America / USA	2020-03-10	unknown	Environmental and Global Health	Elbadry,M.A., Subramaniam,K., Waltzek,T.B., Stephenson,C.J., Gibson,J.C., Alam,M., Morris,J.G. Jr. and Lednicky,J.A.
EPI_ISL_425681	hCoV-19/Scotland/CVR138/2020	Europe / United Kingdom / Scotland	2020-03-16	West of Scotland Specialist Virology Centre, NHSGGC / MRC-University of Glasgow Centre for Virus Research	COVID-19 Genomics UK (COG-UK) Consortium	Ana da Silva Filipe, Kathy Smollett, Stephen Carmichael, Natasha Johnson, Daniel Mair, Lily Tong, Jenna Nichols; Sarah McDonald; Richard Orton, Joseph Hughes, Sreenu Vattipally, David L Robertson; Kathy Li, Natasha Jesudason, Rajiv Shah, James Shepherd, Antonia Ho, Emma Thomson; Alasdair MacLean, Rory Gunson.
EPI_ISL_425680	hCoV-19/Scotland/CVR137/2020	Europe / United Kingdom / Scotland	2020-03-16	West of Scotland Specialist Virology Centre, NHSGGC / MRC-University of Glasgow Centre for Virus Research	COVID-19 Genomics UK (COG-UK) Consortium	Ana da Silva Filipe, Kathy Smollett, Stephen Carmichael, Natasha Johnson, Daniel Mair, Lily Tong, Jenna Nichols; Sarah McDonald; Richard Orton, Joseph Hughes, Sreenu Vattipally, David L Robertson; Kathy Li, Natasha Jesudason, Rajiv Shah, James Shepherd, Antonia Ho, Emma Thomson; Alasdair MacLean, Rory Gunson.
EPI_ISL_423018	hCoV-19/USA/WA-UW-1576/2020	North America / USA / Washington	2020-03-19	UW Virology Lab	UW Virology Lab	Pavitra Roychoudhury, Hong Xie, Keith Jerome, Alexander Greninger
EPI_ISL_423019	hCoV-19/USA/WA-UW-1574/2020	North America / USA / Washington	2020-03-19	UW Virology Lab	UW Virology Lab	Pavitra Roychoudhury, Hong Xie, Keith Jerome, Alexander Greninger
EPI_ISL_424349	hCoV-19/Iran/HGRC-01-IPI-8206/2020	Asia / Iran	2020-03-09	unknown	Human Genetic Research Center	Zeinali,S., Khosravi,M.A., Abbasalipour Bashash,M., Mostafavi Jabbari,S., Firoozi,M., Pourtavakoli,S., Khateri,E., Zeinali,R. and Hoseini,F.
EPI_ISL_423016	hCoV-19/USA/WA-UW-1578/2020	North America / USA / Washington	2020-03-19	UW Virology Lab	UW Virology Lab	Pavitra Roychoudhury, Hong Xie, Keith Jerome, Alexander Greninger
EPI_ISL_424348	hCoV-19/Mexico/CDMX-INER_02/2020	North America / Mexico / Mexico City	2020-03-13	Instituto Nacional de Enfermedades Respiratorias	Instituto Nacional de Enfermedades Respiratorias	Joel Armando Vázquez Pérez, Celia Boukadida, Santiago Avila Ríos, Mario Mújica Sánchez, José Arturo Martínez Orozco, Eduardo Becerril Vargas, Jorge Salas Hernández, Irma López Martínez, Lucia Hernández Rivas, Gisela Barrera Badillo, Edgar Mendieta Condado, Fabiola Garcés Ayala, Adnan Araiza Rodríguez, José Ernesto Ramírez González, Victor Hugo Borja Aburto, Concepción Grajales Muñiz, Cesar Raúl G…
EPI_ISL_425679	hCoV-19/Scotland/CVR136/2020	Europe / United Kingdom / Scotland	2020-03-16	West of Scotland Specialist Virology Centre, NHSGGC / MRC-University of Glasgow Centre for Virus Research	COVID-19 Genomics UK (COG-UK) Consortium	Ana da Silva Filipe, Kathy Smollett, Stephen Carmichael, Natasha Johnson, Daniel Mair, Lily Tong, Jenna Nichols; Sarah McDonald; Richard Orton, Joseph Hughes, Sreenu Vattipally, David L Robertson; Kathy Li, Natasha Jesudason, Rajiv Shah, James Shepherd, Antonia Ho, Emma Thomson; Alasdair MacLean, Rory Gunson.
EPI_ISL_423017	hCoV-19/USA/WA-UW-1591/2020	North America / USA / Washington	2020-03-19	UW Virology Lab	UW Virology Lab	Pavitra Roychoudhury, Hong Xie, Keith Jerome, Alexander Greninger
EPI_ISL_424347	hCoV-19/USA/AK-PHL077/2020	North America / USA / Alaska / Fairbanks	2020-03-29	Alaska State Virology Laboratory	Alaska State Virology Laboratory	Chen, J.
EPI_ISL_425678	hCoV-19/Scotland/CVR135/2020	Europe / United Kingdom / Scotland	2020-03-16	West of Scotland Specialist Virology Centre, NHSGGC / MRC-University of Glasgow Centre for Virus Research	COVID-19 Genomics UK (COG-UK) Consortium	Ana da Silva Filipe, Kathy Smollett, Stephen Carmichael, Natasha Johnson, Daniel Mair, Lily Tong, Jenna Nichols; Sarah McDonald; Richard Orton, Joseph Hughes, Sreenu Vattipally, David L Robertson; Kathy Li, Natasha Jesudason, Rajiv Shah, James Shepherd, Antonia Ho, Emma Thomson; Alasdair MacLean, Rory Gunson.
EPI_ISL_423014	hCoV-19/USA/WA-UW-1587/2020	North America / USA / Washington	2020-03-19	UW Virology Lab	UW Virology Lab	Pavitra Roychoudhury, Hong Xie, Keith Jerome, Alexander Greninger
EPI_ISL_424346	hCoV-19/USA/AK-PHL037/2020	North America / USA / Alaska / Ketchikan	2020-03-21	Alaska State Virology Laboratory	Alaska State Virology Laboratory	Chen, J.
EPI_ISL_425677	hCoV-19/Scotland/CVR134/2020	Europe / United Kingdom / Scotland	2020-03-16	West of Scotland Specialist Virology Centre, NHSGGC / MRC-University of Glasgow Centre for Virus Research	COVID-19 Genomics UK (COG-UK) Consortium	Ana da Silva Filipe, Kathy Smollett, Stephen Carmichael, Natasha Johnson, Daniel Mair, Lily Tong, Jenna Nichols; Sarah McDonald; Richard Orton, Joseph Hughes, Sreenu Vattipally, David L Robertson; Kathy Li, Natasha Jesudason, Rajiv Shah, James Shepherd, Antonia Ho, Emma Thomson; Alasdair MacLean, Rory Gunson.
EPI_ISL_423015	hCoV-19/USA/WA-UW-1552/2020	North America / USA / Washington	2020-03-19	UW Virology Lab	UW Virology Lab	Pavitra Roychoudhury, Hong Xie, Keith Jerome, Alexander Greninger
EPI_ISL_424345	hCoV-19/Mexico/CDMX-INER_01/2020	North America / Mexico / Mexico City	2020-03-12	Instituto Nacional de Enfermedades Respiratorias	Instituto Nacional de Enfermedades Respiratorias	Joel Armando Vázquez Pérez, Celia Boukadida, Santiago Avila Ríos, Mario Mújica Sánchez, José Arturo Martínez Orozco, Eduardo Becerril Vargas, Jorge Salas Hernández, Irma López Martínez, Lucia Hernández Rivas, Gisela Barrera Badillo, Edgar Mendieta Condado, Fabiola Garcés Ayala, Adnan Araiza Rodríguez, José Ernesto Ramírez González, Victor Hugo Borja Aburto, Concepción Grajales Muñiz, Cesar Raúl G…
EPI_ISL_425676	hCoV-19/Scotland/CVR133/2020	Europe / United Kingdom / Scotland	2020-03-16	West of Scotland Specialist Virology Centre, NHSGGC / MRC-University of Glasgow Centre for Virus Research	COVID-19 Genomics UK (COG-UK) Consortium	Ana da Silva Filipe, Kathy Smollett, Stephen Carmichael, Natasha Johnson, Daniel Mair, Lily Tong, Jenna Nichols; Sarah McDonald; Richard Orton, Joseph Hughes, Sreenu Vattipally, David L Robertson; Kathy Li, Natasha Jesudason, Rajiv Shah, James Shepherd, Antonia Ho, Emma Thomson; Alasdair MacLean, Rory Gunson.
EPI_ISL_423012	hCoV-19/USA/WA-UW-1588/2020	North America / USA / Washington	2020-03-19	UW Virology Lab	UW Virology Lab	Pavitra Roychoudhury, Hong Xie, Keith Jerome, Alexander Greninger
EPI_ISL_424344	hCoV-19/Italy/INMI10/2020	Europe / Italy / Rome	2020-03-04	INMI Lazzaro Spallanzani IRCCS	Laboratory of Virology, INMI Lazzaro Spallanzani IRCCS	Eleonora Lalle, Barbara Bartolini, Martina Rueca, Cesare Ernesto Maria Gruber, Francesco Messina, Fabrizio Carletti, Licia Bordi, Giulia Matusali, Francesca Colavita, Maria Rosaria Capobianchi, Concetta Castilletti, Francesco Vairo, Giuseppe Ippolito, Antonino Di Caro
EPI_ISL_425675	hCoV-19/Scotland/CVR132/2020	Europe / United Kingdom / Scotland	2020-03-16	West of Scotland Specialist Virology Centre, NHSGGC / MRC-University of Glasgow Centre for Virus Research	COVID-19 Genomics UK (COG-UK) Consortium	Ana da Silva Filipe, Kathy Smollett, Stephen Carmichael, Natasha Johnson, Daniel Mair, Lily Tong, Jenna Nichols; Sarah McDonald; Richard Orton, Joseph Hughes, Sreenu Vattipally, David L Robertson; Kathy Li, Natasha Jesudason, Rajiv Shah, James Shepherd, Antonia Ho, Emma Thomson; Alasdair MacLean, Rory Gunson.
EPI_ISL_423013	hCoV-19/USA/WA-UW-1586/2020	North America / USA / Washington	2020-03-19	UW Virology Lab	UW Virology Lab	Pavitra Roychoudhury, Hong Xie, Keith Jerome, Alexander Greninger
EPI_ISL_424343	hCoV-19/Italy/INMI9/2020	Europe / Italy / Rome	2020-03-23	INMI Lazzaro Spallanzani IRCCS	Laboratory of Virology, INMI Lazzaro Spallanzani IRCCS	Fabrizio Carletti, Barbara Bartolini, Martina Rueca, Cesare Ernesto Maria Gruber, Francesco Messina, Eleonora Lalle, Licia Bordi, Giulia Matusali, Francesca Colavita, Maria Rosaria Capobianchi, Concetta Castilletti, Francesco Vairo, Giuseppe Ippolito, Antonino Di Caro
EPI_ISL_425674	hCoV-19/Scotland/CVR131/2020	Europe / United Kingdom / Scotland	2020-03-12	West of Scotland Specialist Virology Centre, NHSGGC / MRC-University of Glasgow Centre for Virus Research	COVID-19 Genomics UK (COG-UK) Consortium	Ana da Silva Filipe, Kathy Smollett, Stephen Carmichael, Natasha Johnson, Daniel Mair, Lily Tong, Jenna Nichols; Sarah McDonald; Richard Orton, Joseph Hughes, Sreenu Vattipally, David L Robertson; Kathy Li, Natasha Jesudason, Rajiv Shah, James Shepherd, Antonia Ho, Emma Thomson; Alasdair MacLean, Rory Gunson.
EPI_ISL_413691	hCoV-19/China/WF0001/2020	Asia / China	2020-01	Weifang Center for Disease Control and Prevention	Weifang Center for Disease Control and Prevention & BGI-Shenzhen	Qing Nie, Xingguang Li, Erik M Volz, Han Fu, Haowei Wang, Xiaoyue Xi, Wei Chen, Dehui Liu, Yingying Chen, Mengmeng Tian, Wei Tan, Junjie Zai, Wanying Sun, Jiandong Li, Junhua Li
EPI_ISL_423010	hCoV-19/USA/WA-UW-1446/2020	North America / USA / Washington	2020-03-18	UW Virology Lab	UW Virology Lab	Pavitra Roychoudhury, Hong Xie, Keith Jerome, Alexander Greninger
EPI_ISL_424342	hCoV-19/Italy/INMI8/2020	Europe / Italy / Rome	2020-03-07	INMI Lazzaro Spallanzani IRCCS	Laboratory of Virology, INMI Lazzaro Spallanzani IRCCS	Concetta Castilletti, Barbara Bartolini, Martina Rueca, Cesare Ernesto Maria Gruber, Francesco Messina, Fabrizio Carletti, Eleonora Lalle, Licia Bordi, Giulia Matusali, Francesca Colavita, Maria Rosaria Capobianchi, Francesco Vairo, Giuseppe Ippolito, Antonino Di Caro
EPI_ISL_425673	hCoV-19/Scotland/CVR130/2020	Europe / United Kingdom / Scotland	2020-03-15	West of Scotland Specialist Virology Centre, NHSGGC / MRC-University of Glasgow Centre for Virus Research	COVID-19 Genomics UK (COG-UK) Consortium	Ana da Silva Filipe, Kathy Smollett, Stephen Carmichael, Natasha Johnson, Daniel Mair, Lily Tong, Jenna Nichols; Sarah McDonald; Richard Orton, Joseph Hughes, Sreenu Vattipally, David L Robertson; Kathy Li, Natasha Jesudason, Rajiv Shah, James Shepherd, Antonia Ho, Emma Thomson; Alasdair MacLean, Rory Gunson.
EPI_ISL_413692	hCoV-19/China/WF0002/2020	Asia / China	2020-01	Weifang Center for Disease Control and Prevention	Weifang Center for Disease Control and Prevention & BGI-Shenzhen	Qing Nie, Xingguang Li, Erik M Volz, Han Fu, Haowei Wang, Xiaoyue Xi, Wei Chen, Dehui Liu, Yingying Chen, Mengmeng Tian, Wei Tan, Junjie Zai, Wanying Sun, Jiandong Li, Junhua Li
EPI_ISL_423011	hCoV-19/USA/WA-UW-1561/2020	North America / USA / Washington	2020-03-19	UW Virology Lab	UW Virology Lab	Pavitra Roychoudhury, Hong Xie, Keith Jerome, Alexander Greninger
EPI_ISL_424341	hCoV-19/USA/WA-UW-2008/2020	North America / USA / Washington	2020-03-24	UW Virology Lab	UW Virology Lab	Pavitra Roychoudhury, Hong Xie, Keith Jerome, Alexander Greninger
EPI_ISL_425672	hCoV-19/Scotland/CVR13/2020	Europe / United Kingdom / Scotland	2020-03-11	West of Scotland Specialist Virology Centre, NHSGGC / MRC-University of Glasgow Centre for Virus Research	COVID-19 Genomics UK (COG-UK) Consortium	Ana da Silva Filipe, Kathy Smollett, Stephen Carmichael, Natasha Johnson, Daniel Mair, Lily Tong, Jenna Nichols; Sarah McDonald; Richard Orton, Joseph Hughes, Sreenu Vattipally, David L Robertson; Kathy Li, Natasha Jesudason, Rajiv Shah, James Shepherd, Antonia Ho, Emma Thomson; Alasdair MacLean, Rory Gunson.
EPI_ISL_413693	hCoV-19/China/WF0003/2020	Asia / China	2020-01	Weifang Center for Disease Control and Prevention	Weifang Center for Disease Control and Prevention & BGI-Shenzhen	Qing Nie, Xingguang Li, Erik M Volz, Han Fu, Haowei Wang, Xiaoyue Xi, Wei Chen, Dehui Liu, Yingying Chen, Mengmeng Tian, Wei Tan, Junjie Zai, Wanying Sun, Jiandong Li, Junhua Li
EPI_ISL_424340	hCoV-19/USA/WA-UW-2009/2020	North America / USA / Washington	2020-03-24	UW Virology Lab	UW Virology Lab	Pavitra Roychoudhury, Hong Xie, Keith Jerome, Alexander Greninger
EPI_ISL_425671	hCoV-19/Scotland/CVR129/2020	Europe / United Kingdom / Scotland	2020-03-13	West of Scotland Specialist Virology Centre, NHSGGC / MRC-University of Glasgow Centre for Virus Research	COVID-19 Genomics UK (COG-UK) Consortium	Ana da Silva Filipe, Kathy Smollett, Stephen Carmichael, Natasha Johnson, Daniel Mair, Lily Tong, Jenna Nichols; Sarah McDonald; Richard Orton, Joseph Hughes, Sreenu Vattipally, David L Robertson; Kathy Li, Natasha Jesudason, Rajiv Shah, James Shepherd, Antonia Ho, Emma Thomson; Alasdair MacLean, Rory Gunson.
EPI_ISL_413694	hCoV-19/China/WF0004/2020	Asia / China	2020-01	Weifang Center for Disease Control and Prevention	Weifang Center for Disease Control and Prevention & BGI-Shenzhen	Qing Nie, Xingguang Li, Erik M Volz, Han Fu, Haowei Wang, Xiaoyue Xi, Wei Chen, Dehui Liu, Yingying Chen, Mengmeng Tian, Wei Tan, Junjie Zai, Wanying Sun, Jiandong Li, Junhua Li
EPI_ISL_425670	hCoV-19/Scotland/CVR128/2020	Europe / United Kingdom / Scotland	2020-03-13	West of Scotland Specialist Virology Centre, NHSGGC / MRC-University of Glasgow Centre for Virus Research	COVID-19 Genomics UK (COG-UK) Consortium	Ana da Silva Filipe, Kathy Smollett, Stephen Carmichael, Natasha Johnson, Daniel Mair, Lily Tong, Jenna Nichols; Sarah McDonald; Richard Orton, Joseph Hughes, Sreenu Vattipally, David L Robertson; Kathy Li, Natasha Jesudason, Rajiv Shah, James Shepherd, Antonia Ho, Emma Thomson; Alasdair MacLean, Rory Gunson.
EPI_ISL_413695	hCoV-19/China/WF0006/2020	Asia / China	2020-01	Weifang Center for Disease Control and Prevention	Weifang Center for Disease Control and Prevention & BGI-Shenzhen	Qing Nie, Xingguang Li, Erik M Volz, Han Fu, Haowei Wang, Xiaoyue Xi, Wei Chen, Dehui Liu, Yingying Chen, Mengmeng Tian, Wei Tan, Junjie Zai, Wanying Sun, Jiandong Li, Junhua Li
EPI_ISL_413696	hCoV-19/China/WF0009/2020	Asia / China	2020-01	Weifang Center for Disease Control and Prevention	Weifang Center for Disease Control and Prevention & BGI-Shenzhen	Qing Nie, Xingguang Li, Erik M Volz, Han Fu, Haowei Wang, Xiaoyue Xi, Wei Chen, Dehui Liu, Yingying Chen, Mengmeng Tian, Wei Tan, Junjie Zai, Wanying Sun, Jiandong Li, Junhua Li
EPI_ISL_413697	hCoV-19/China/WF0012/2020	Asia / China	2020-02	Weifang Center for Disease Control and Prevention	Weifang Center for Disease Control and Prevention & BGI-Shenzhen	Qing Nie, Xingguang Li, Erik M Volz, Han Fu, Haowei Wang, Xiaoyue Xi, Wei Chen, Dehui Liu, Yingying Chen, Mengmeng Tian, Wei Tan, Junjie Zai, Wanying Sun, Jiandong Li, Junhua Li
EPI_ISL_423009	hCoV-19/USA/WA-UW-1427/2020	North America / USA / Washington	2020-03-18	UW Virology Lab	UW Virology Lab	Pavitra Roychoudhury, Hong Xie, Keith Jerome, Alexander Greninger
EPI_ISL_423007	hCoV-19/USA/WA-UW-1448/2020	North America / USA / Washington	2020-03-19	UW Virology Lab	UW Virology Lab	Pavitra Roychoudhury, Hong Xie, Keith Jerome, Alexander Greninger
EPI_ISL_424339	hCoV-19/USA/WA-UW-2016/2020	North America / USA / Washington	2020-03-24	UW Virology Lab	UW Virology Lab	Pavitra Roychoudhury, Hong Xie, Keith Jerome, Alexander Greninger
EPI_ISL_423008	hCoV-19/USA/WA-UW-1426/2020	North America / USA / Washington	2020-03-18	UW Virology Lab	UW Virology Lab	Pavitra Roychoudhury, Hong Xie, Keith Jerome, Alexander Greninger
EPI_ISL_424338	hCoV-19/USA/WA-UW-1986/2020	North America / USA / Washington	2020-03-24	UW Virology Lab	UW Virology Lab	Pavitra Roychoudhury, Hong Xie, Keith Jerome, Alexander Greninger
EPI_ISL_425669	hCoV-19/Scotland/CVR126/2020	Europe / United Kingdom / Scotland	2020-03-15	West of Scotland Specialist Virology Centre, NHSGGC / MRC-University of Glasgow Centre for Virus Research	COVID-19 Genomics UK (COG-UK) Consortium	Ana da Silva Filipe, Kathy Smollett, Stephen Carmichael, Natasha Johnson, Daniel Mair, Lily Tong, Jenna Nichols; Sarah McDonald; Richard Orton, Joseph Hughes, Sreenu Vattipally, David L Robertson; Kathy Li, Natasha Jesudason, Rajiv Shah, James Shepherd, Antonia Ho, Emma Thomson; Alasdair MacLean, Rory Gunson.
EPI_ISL_423049	hCoV-19/England/20134001504/2020	Europe / United Kingdom / England	2020-03-19	Respiratory Virus Unit, Microbiology Services Colindale, Public Health England	Respiratory Virus Unit, Microbiology Services Colindale, Public Health England	Monica Galiano, Shahjahan Miah, Angie Lackenby, Omolola Akinbami, Tiina Talts, Leena Bhaw, Richard Myers, Steven Platt, Kirstin Edwards, Jonathan Hubb, Joanna Ellis, Maria Zambon
EPI_ISL_423047	hCoV-19/England/20134001104/2020	Europe / United Kingdom / England	2020-03-24	Respiratory Virus Unit, Microbiology Services Colindale, Public Health England	Respiratory Virus Unit, Microbiology Services Colindale, Public Health England	Monica Galiano, Shahjahan Miah, Angie Lackenby, Omolola Akinbami, Tiina Talts, Leena Bhaw, Richard Myers, Steven Platt, Kirstin Edwards, Jonathan Hubb, Joanna Ellis, Maria Zambon
EPI_ISL_424379	hCoV-19/Iceland/355/2020	Europe / Iceland / Reykjavik	2020-03-19	The National University Hospital of Iceland	deCODE genetics	Daniel F Gudbjartsson; Agnar Helgason; Hakon Jonsson; Olafur T Magnusson; Pall Melsted; Gudmundur L Norddahl; Jona Saemundsdottir; Asgeir Sigurdsson; Patrick Sulem; Arna B Agustsdottir; Berglind Eiriksdottir; Run Fridriksdottir; Elisabet E Gardarsdottir; Gudmundur Georgsson; Olafia S Gretarsdottir; Kjartan R Gudmundsson; Thora R Gunnarsdottir; Arnaldur Gylfason; Hilma Holm; Brynjar O Jensson; Asl…
EPI_ISL_423048	hCoV-19/England/20134001304/2020	Europe / United Kingdom / England	2020-03-19	Respiratory Virus Unit, Microbiology Services Colindale, Public Health England	Respiratory Virus Unit, Microbiology Services Colindale, Public Health England	Monica Galiano, Shahjahan Miah, Angie Lackenby, Omolola Akinbami, Tiina Talts, Leena Bhaw, Richard Myers, Steven Platt, Kirstin Edwards, Jonathan Hubb, Joanna Ellis, Maria Zambon
EPI_ISL_424378	hCoV-19/Iceland/354/2020	Europe / Iceland / Reykjavik	2020-03-19	deCODE genetics	deCODE genetics	Daniel F Gudbjartsson; Agnar Helgason; Hakon Jonsson; Olafur T Magnusson; Pall Melsted; Gudmundur L Norddahl; Jona Saemundsdottir; Asgeir Sigurdsson; Patrick Sulem; Arna B Agustsdottir; Berglind Eiriksdottir; Run Fridriksdottir; Elisabet E Gardarsdottir; Gudmundur Georgsson; Olafia S Gretarsdottir; Kjartan R Gudmundsson; Thora R Gunnarsdottir; Arnaldur Gylfason; Hilma Holm; Brynjar O Jensson; Asl…
EPI_ISL_423045	hCoV-19/England/20134000804/2020	Europe / United Kingdom / England	2020-03-24	Respiratory Virus Unit, Microbiology Services Colindale, Public Health England	Respiratory Virus Unit, Microbiology Services Colindale, Public Health England	Monica Galiano, Shahjahan Miah, Angie Lackenby, Omolola Akinbami, Tiina Talts, Leena Bhaw, Richard Myers, Steven Platt, Kirstin Edwards, Jonathan Hubb, Joanna Ellis, Maria Zambon
EPI_ISL_424377	hCoV-19/Iceland/353/2020	Europe / Iceland / Reykjavik	2020-03-18	deCODE genetics	deCODE genetics	Daniel F Gudbjartsson; Agnar Helgason; Hakon Jonsson; Olafur T Magnusson; Pall Melsted; Gudmundur L Norddahl; Jona Saemundsdottir; Asgeir Sigurdsson; Patrick Sulem; Arna B Agustsdottir; Berglind Eiriksdottir; Run Fridriksdottir; Elisabet E Gardarsdottir; Gudmundur Georgsson; Olafia S Gretarsdottir; Kjartan R Gudmundsson; Thora R Gunnarsdottir; Arnaldur Gylfason; Hilma Holm; Brynjar O Jensson; Asl…
EPI_ISL_423046	hCoV-19/England/20134000904/2020	Europe / United Kingdom / England	2020-03-24	Respiratory Virus Unit, Microbiology Services Colindale, Public Health England	Respiratory Virus Unit, Microbiology Services Colindale, Public Health England	Monica Galiano, Shahjahan Miah, Angie Lackenby, Omolola Akinbami, Tiina Talts, Leena Bhaw, Richard Myers, Steven Platt, Kirstin Edwards, Jonathan Hubb, Joanna Ellis, Maria Zambon
EPI_ISL_424376	hCoV-19/Iceland/352/2020	Europe / Iceland / Reykjavik	2020-03	The National University Hospital of Iceland	deCODE genetics	Daniel F Gudbjartsson; Agnar Helgason; Hakon Jonsson; Olafur T Magnusson; Pall Melsted; Gudmundur L Norddahl; Jona Saemundsdottir; Asgeir Sigurdsson; Patrick Sulem; Arna B Agustsdottir; Berglind Eiriksdottir; Run Fridriksdottir; Elisabet E Gardarsdottir; Gudmundur Georgsson; Olafia S Gretarsdottir; Kjartan R Gudmundsson; Thora R Gunnarsdottir; Arnaldur Gylfason; Hilma Holm; Brynjar O Jensson; Asl…
EPI_ISL_424375	hCoV-19/Iceland/351/2020	Europe / Iceland / Reykjavik	2020-03	The National University Hospital of Iceland	deCODE genetics	Daniel F Gudbjartsson; Agnar Helgason; Hakon Jonsson; Olafur T Magnusson; Pall Melsted; Gudmundur L Norddahl; Jona Saemundsdottir; Asgeir Sigurdsson; Patrick Sulem; Arna B Agustsdottir; Berglind Eiriksdottir; Run Fridriksdottir; Elisabet E Gardarsdottir; Gudmundur Georgsson; Olafia S Gretarsdottir; Kjartan R Gudmundsson; Thora R Gunnarsdottir; Arnaldur Gylfason; Hilma Holm; Brynjar O Jensson; Asl…
EPI_ISL_423043	hCoV-19/Thailand/Bangkok-0022/2020	Asia / Thailand / Bangkok	2020-03-18	Ramathibodi Hospital	COVID-19 Network Investigations (CONI) Alliance	Elizabeth Batty, Wasun Chantratita, Thanat Chookajorn, Stefan Fernandez, Angkana Huang, Anthony R. Jones, Khajohn Joonsalak, Chonticha Klungtong, Theerarat Kochakarn, Namfon Kotanan, Krittikorn Kumpornsin, Wudtichai Manasatienkij, Bhakbhoom Panthan, Ekawat Pasomsub, Insee Sensorn, Arporn Wangwiwatsin
EPI_ISL_423044	hCoV-19/England/20134000704/2020	Europe / United Kingdom / England	2020-03-25	Respiratory Virus Unit, Microbiology Services Colindale, Public Health England	Respiratory Virus Unit, Microbiology Services Colindale, Public Health England	Monica Galiano, Shahjahan Miah, Angie Lackenby, Omolola Akinbami, Tiina Talts, Leena Bhaw, Richard Myers, Steven Platt, Kirstin Edwards, Jonathan Hubb, Joanna Ellis, Maria Zambon
EPI_ISL_424374	hCoV-19/Iceland/350/2020	Europe / Iceland / Reykjavik	2020-03	The National University Hospital of Iceland	deCODE genetics	Daniel F Gudbjartsson; Agnar Helgason; Hakon Jonsson; Olafur T Magnusson; Pall Melsted; Gudmundur L Norddahl; Jona Saemundsdottir; Asgeir Sigurdsson; Patrick Sulem; Arna B Agustsdottir; Berglind Eiriksdottir; Run Fridriksdottir; Elisabet E Gardarsdottir; Gudmundur Georgsson; Olafia S Gretarsdottir; Kjartan R Gudmundsson; Thora R Gunnarsdottir; Arnaldur Gylfason; Hilma Holm; Brynjar O Jensson; Asl…
EPI_ISL_424373	hCoV-19/Iceland/349/2020	Europe / Iceland / Reykjavik	2020-03	The National University Hospital of Iceland	deCODE genetics	Daniel F Gudbjartsson; Agnar Helgason; Hakon Jonsson; Olafur T Magnusson; Pall Melsted; Gudmundur L Norddahl; Jona Saemundsdottir; Asgeir Sigurdsson; Patrick Sulem; Arna B Agustsdottir; Berglind Eiriksdottir; Run Fridriksdottir; Elisabet E Gardarsdottir; Gudmundur Georgsson; Olafia S Gretarsdottir; Kjartan R Gudmundsson; Thora R Gunnarsdottir; Arnaldur Gylfason; Hilma Holm; Brynjar O Jensson; Asl…
EPI_ISL_423041	hCoV-19/Thailand/Bangkok-0020/2020	Asia / Thailand / Bangkok	2020-03-21	Ramathibodi Hospital	COVID-19 Network Investigations (CONI) Alliance	Elizabeth Batty, Wasun Chantratita, Thanat Chookajorn, Stefan Fernandez, Angkana Huang, Anthony R. Jones, Khajohn Joonsalak, Chonticha Klungtong, Theerarat Kochakarn, Namfon Kotanan, Krittikorn Kumpornsin, Wudtichai Manasatienkij, Bhakbhoom Panthan, Ekawat Pasomsub, Insee Sensorn, Arporn Wangwiwatsin
EPI_ISL_424372	hCoV-19/Iceland/348/2020	Europe / Iceland / Reykjavik	2020-03	The National University Hospital of Iceland	deCODE genetics	Daniel F Gudbjartsson; Agnar Helgason; Hakon Jonsson; Olafur T Magnusson; Pall Melsted; Gudmundur L Norddahl; Jona Saemundsdottir; Asgeir Sigurdsson; Patrick Sulem; Arna B Agustsdottir; Berglind Eiriksdottir; Run Fridriksdottir; Elisabet E Gardarsdottir; Gudmundur Georgsson; Olafia S Gretarsdottir; Kjartan R Gudmundsson; Thora R Gunnarsdottir; Arnaldur Gylfason; Hilma Holm; Brynjar O Jensson; Asl…
EPI_ISL_423042	hCoV-19/Thailand/Bangkok-0021/2020	Asia / Thailand / Bangkok	2020-03-24	Ramathibodi Hospital	COVID-19 Network Investigations (CONI) Alliance	Elizabeth Batty, Wasun Chantratita, Thanat Chookajorn, Stefan Fernandez, Angkana Huang, Anthony R. Jones, Khajohn Joonsalak, Chonticha Klungtong, Theerarat Kochakarn, Namfon Kotanan, Krittikorn Kumpornsin, Wudtichai Manasatienkij, Bhakbhoom Panthan, Ekawat Pasomsub, Insee Sensorn, Arporn Wangwiwatsin
EPI_ISL_424371	hCoV-19/Iceland/347/2020	Europe / Iceland / Reykjavik	2020-03	The National University Hospital of Iceland	deCODE genetics	Daniel F Gudbjartsson; Agnar Helgason; Hakon Jonsson; Olafur T Magnusson; Pall Melsted; Gudmundur L Norddahl; Jona Saemundsdottir; Asgeir Sigurdsson; Patrick Sulem; Arna B Agustsdottir; Berglind Eiriksdottir; Run Fridriksdottir; Elisabet E Gardarsdottir; Gudmundur Georgsson; Olafia S Gretarsdottir; Kjartan R Gudmundsson; Thora R Gunnarsdottir; Arnaldur Gylfason; Hilma Holm; Brynjar O Jensson; Asl…
EPI_ISL_424370	hCoV-19/Iceland/346/2020	Europe / Iceland / Reykjavik	2020-03	The National University Hospital of Iceland	deCODE genetics	Daniel F Gudbjartsson; Agnar Helgason; Hakon Jonsson; Olafur T Magnusson; Pall Melsted; Gudmundur L Norddahl; Jona Saemundsdottir; Asgeir Sigurdsson; Patrick Sulem; Arna B Agustsdottir; Berglind Eiriksdottir; Run Fridriksdottir; Elisabet E Gardarsdottir; Gudmundur Georgsson; Olafia S Gretarsdottir; Kjartan R Gudmundsson; Thora R Gunnarsdottir; Arnaldur Gylfason; Hilma Holm; Brynjar O Jensson; Asl…
EPI_ISL_423040	hCoV-19/Thailand/Bangkok-0019/2020	Asia / Thailand / Bangkok	2020-03-20	Ramathibodi Hospital	COVID-19 Network Investigations (CONI) Alliance	Elizabeth Batty, Wasun Chantratita, Thanat Chookajorn, Stefan Fernandez, Angkana Huang, Anthony R. Jones, Khajohn Joonsalak, Chonticha Klungtong, Theerarat Kochakarn, Namfon Kotanan, Krittikorn Kumpornsin, Wudtichai Manasatienkij, Bhakbhoom Panthan, Ekawat Pasomsub, Insee Sensorn, Arporn Wangwiwatsin
EPI_ISL_411066	hCoV-19/Fujian/13/2020	Asia / China / Fujian	2020-01-22	Fujian Center for Disease Control and Prevention	Fujian Center for Disease Control and Prevention	Chen Wei, Zhang Yanhua, He Wenxiang, Weng Yuwei
EPI_ISL_411060	hCoV-19/Fujian/8/2020	Asia / China / Fujian	2020-01-21	Fujian Center for Disease Control and Prevention	Fujian Center for Disease Control and Prevention	Chen Wei, Zhang Yanhua, He Wenxiang, Weng Yuwei
EPI_ISL_424369	hCoV-19/Iceland/345/2020	Europe / Iceland / Reykjavik	2020-03	The National University Hospital of Iceland	deCODE genetics	Daniel F Gudbjartsson; Agnar Helgason; Hakon Jonsson; Olafur T Magnusson; Pall Melsted; Gudmundur L Norddahl; Jona Saemundsdottir; Asgeir Sigurdsson; Patrick Sulem; Arna B Agustsdottir; Berglind Eiriksdottir; Run Fridriksdottir; Elisabet E Gardarsdottir; Gudmundur Georgsson; Olafia S Gretarsdottir; Kjartan R Gudmundsson; Thora R Gunnarsdottir; Arnaldur Gylfason; Hilma Holm; Brynjar O Jensson; Asl…
EPI_ISL_423039	hCoV-19/Thailand/Bangkok-0017/2020	Asia / Thailand / Bangkok	2020-03-21	Ramathibodi Hospital	COVID-19 Network Investigations (CONI) Alliance	Elizabeth Batty, Wasun Chantratita, Thanat Chookajorn, Stefan Fernandez, Angkana Huang, Anthony R. Jones, Khajohn Joonsalak, Chonticha Klungtong, Theerarat Kochakarn, Namfon Kotanan, Krittikorn Kumpornsin, Wudtichai Manasatienkij, Bhakbhoom Panthan, Ekawat Pasomsub, Insee Sensorn, Arporn Wangwiwatsin
EPI_ISL_424368	hCoV-19/Iceland/344/2020	Europe / Iceland / Reykjavik	2020-03	The National University Hospital of Iceland	deCODE genetics	Daniel F Gudbjartsson; Agnar Helgason; Hakon Jonsson; Olafur T Magnusson; Pall Melsted; Gudmundur L Norddahl; Jona Saemundsdottir; Asgeir Sigurdsson; Patrick Sulem; Arna B Agustsdottir; Berglind Eiriksdottir; Run Fridriksdottir; Elisabet E Gardarsdottir; Gudmundur Georgsson; Olafia S Gretarsdottir; Kjartan R Gudmundsson; Thora R Gunnarsdottir; Arnaldur Gylfason; Hilma Holm; Brynjar O Jensson; Asl…
EPI_ISL_425699	hCoV-19/Scotland/CVR16/2020	Europe / United Kingdom / Scotland	2020-03-12	West of Scotland Specialist Virology Centre, NHSGGC / MRC-University of Glasgow Centre for Virus Research	COVID-19 Genomics UK (COG-UK) Consortium	Ana da Silva Filipe, Kathy Smollett, Stephen Carmichael, Natasha Johnson, Daniel Mair, Lily Tong, Jenna Nichols; Sarah McDonald; Richard Orton, Joseph Hughes, Sreenu Vattipally, David L Robertson; Kathy Li, Natasha Jesudason, Rajiv Shah, James Shepherd, Antonia Ho, Emma Thomson; Alasdair MacLean, Rory Gunson.
EPI_ISL_424367	hCoV-19/Iceland/343/2020	Europe / Iceland / Reykjavik	2020-03	The National University Hospital of Iceland	deCODE genetics	Daniel F Gudbjartsson; Agnar Helgason; Hakon Jonsson; Olafur T Magnusson; Pall Melsted; Gudmundur L Norddahl; Jona Saemundsdottir; Asgeir Sigurdsson; Patrick Sulem; Arna B Agustsdottir; Berglind Eiriksdottir; Run Fridriksdottir; Elisabet E Gardarsdottir; Gudmundur Georgsson; Olafia S Gretarsdottir; Kjartan R Gudmundsson; Thora R Gunnarsdottir; Arnaldur Gylfason; Hilma Holm; Brynjar O Jensson; Asl…
EPI_ISL_425698	hCoV-19/Scotland/CVR159/2020	Europe / United Kingdom / Scotland	2020-03-17	West of Scotland Specialist Virology Centre, NHSGGC / MRC-University of Glasgow Centre for Virus Research	COVID-19 Genomics UK (COG-UK) Consortium	Ana da Silva Filipe, Kathy Smollett, Stephen Carmichael, Natasha Johnson, Daniel Mair, Lily Tong, Jenna Nichols; Sarah McDonald; Richard Orton, Joseph Hughes, Sreenu Vattipally, David L Robertson; Kathy Li, Natasha Jesudason, Rajiv Shah, James Shepherd, Antonia Ho, Emma Thomson; Alasdair MacLean, Rory Gunson.
EPI_ISL_423034	hCoV-19/Netherlands/Drente_1/2020	Europe / Netherlands / Drente	2020-03-25	Dutch COVID-19 response team	Erasmus Medical Center	Bas Oude Munnink, David Nieuwenhuijse, Reina Sikkema, Claudia Schapendonk, Irina Chestakova, Anne van der Linden, Theo Bestebroer, Stefan van Nieuwkoop, Mark Pronk, Pascal Lexmond, Corien Swaan, Manon Haverkate, Madelief Mollers, Mart Stein, Sandra Kengne Kamga Mobou, Jeroen van Kampen, Jolanda Voermans, Aura Timen, Corine GeurtsvanKessel, Annemiek van der Eijk, Richard Molenkamp, Marion Koopmans…
EPI_ISL_424366	hCoV-19/Turkey/ERAGEM-001/2020	Europe / Turkey / Kayseri	2020-03-17	Vaccine Research, Development and Application Center, Erciyes University	Gen Era Diagnostics Inc.	Shaikh Terkis Islam Pavel, Hazel Yetiskin, Gunsu Aydin, Can Holyavkin, Muhammet Ali Uygut, Zehra B Dursun, İlhami Celik, Alper Iseri, Aykut Ozdarendeli
EPI_ISL_425697	hCoV-19/Scotland/CVR155/2020	Europe / United Kingdom / Scotland	2020-03-17	West of Scotland Specialist Virology Centre, NHSGGC / MRC-University of Glasgow Centre for Virus Research	COVID-19 Genomics UK (COG-UK) Consortium	Ana da Silva Filipe, Kathy Smollett, Stephen Carmichael, Natasha Johnson, Daniel Mair, Lily Tong, Jenna Nichols; Sarah McDonald; Richard Orton, Joseph Hughes, Sreenu Vattipally, David L Robertson; Kathy Li, Natasha Jesudason, Rajiv Shah, James Shepherd, Antonia Ho, Emma Thomson; Alasdair MacLean, Rory Gunson.
EPI_ISL_424365	hCoV-19/India/3239/2020	Asia / India	2020-03-17	National Influenza Center, Indian Council of Medical Research - National Institute of Virology	Indian Council of Medical Research-National Institute of Virology, Microbial Containment Complex	Pragya D. Yadav, Varsha Potdar, Savita Patil, Dimpal A. Nyayanit, Triparna Majumdar, Manohar. L. Chaudhary, Gururaj Deshpande, Padinjaremattathil Thankappan Ullas, Anita Shete-Aich, Hitesh Dighe, Sreelekshmy Mohandas, Gajanan Sapkal, Atanu Basu, Amita Jain, Bharti Malhotra, Deepika Chaudhary, Sarah Cherian, Priya Abraham
EPI_ISL_425696	hCoV-19/Scotland/CVR153/2020	Europe / United Kingdom / Scotland	2020-03-17	West of Scotland Specialist Virology Centre, NHSGGC / MRC-University of Glasgow Centre for Virus Research	COVID-19 Genomics UK (COG-UK) Consortium	Ana da Silva Filipe, Kathy Smollett, Stephen Carmichael, Natasha Johnson, Daniel Mair, Lily Tong, Jenna Nichols; Sarah McDonald; Richard Orton, Joseph Hughes, Sreenu Vattipally, David L Robertson; Kathy Li, Natasha Jesudason, Rajiv Shah, James Shepherd, Antonia Ho, Emma Thomson; Alasdair MacLean, Rory Gunson.
EPI_ISL_423032	hCoV-19/USA/WA-UW-1608/2020	North America / USA / Washington	2020-03-18	UW Virology Lab	UW Virology Lab	Pavitra Roychoudhury, Hong Xie, Keith Jerome, Alexander Greninger
EPI_ISL_424364	hCoV-19/India/3118/2020	Asia / India	2020-03-17	National Influenza Center, Indian Council of Medical Research - National Institute of Virology	Indian Council of Medical Research-National Institute of Virology, Microbial Containment Complex	Pragya D. Yadav, Varsha Potdar, Savita Patil, Dimpal A. Nyayanit, Triparna Majumdar, Manohar. L. Chaudhary, Gururaj Deshpande, Padinjaremattathil Thankappan Ullas, Anita Shete-Aich, Hitesh Dighe, Sreelekshmy Mohandas, Gajanan Sapkal, Atanu Basu, Amita Jain, Bharti Malhotra, Deepika Chaudhary, Sarah Cherian, Priya Abraham
EPI_ISL_425695	hCoV-19/Scotland/CVR152/2020	Europe / United Kingdom / Scotland	2020-03-16	West of Scotland Specialist Virology Centre, NHSGGC / MRC-University of Glasgow Centre for Virus Research	COVID-19 Genomics UK (COG-UK) Consortium	Ana da Silva Filipe, Kathy Smollett, Stephen Carmichael, Natasha Johnson, Daniel Mair, Lily Tong, Jenna Nichols; Sarah McDonald; Richard Orton, Joseph Hughes, Sreenu Vattipally, David L Robertson; Kathy Li, Natasha Jesudason, Rajiv Shah, James Shepherd, Antonia Ho, Emma Thomson; Alasdair MacLean, Rory Gunson.
EPI_ISL_423033	hCoV-19/USA/WA-UW-1599/2020	North America / USA / Washington	2020-03-18	UW Virology Lab	UW Virology Lab	Pavitra Roychoudhury, Hong Xie, Keith Jerome, Alexander Greninger
EPI_ISL_424363	hCoV-19/India/1652/2020	Asia / India	2020-03-12	National Influenza Center, Indian Council of Medical Research - National Institute of Virology	Indian Council of Medical Research-National Institute of Virology, Microbial Containment Complex	Pragya D. Yadav, Varsha Potdar, Savita Patil, Dimpal A. Nyayanit, Triparna Majumdar, Manohar. L. Chaudhary, Gururaj Deshpande, Padinjaremattathil Thankappan Ullas, Anita Shete-Aich, Hitesh Dighe, Sreelekshmy Mohandas, Gajanan Sapkal, Atanu Basu, Amita Jain, Bharti Malhotra, Deepika Chaudhary, Sarah Cherian, Priya Abraham
EPI_ISL_425694	hCoV-19/Scotland/CVR151/2020	Europe / United Kingdom / Scotland	2020-03-17	West of Scotland Specialist Virology Centre, NHSGGC / MRC-University of Glasgow Centre for Virus Research	COVID-19 Genomics UK (COG-UK) Consortium	Ana da Silva Filipe, Kathy Smollett, Stephen Carmichael, Natasha Johnson, Daniel Mair, Lily Tong, Jenna Nichols; Sarah McDonald; Richard Orton, Joseph Hughes, Sreenu Vattipally, David L Robertson; Kathy Li, Natasha Jesudason, Rajiv Shah, James Shepherd, Antonia Ho, Emma Thomson; Alasdair MacLean, Rory Gunson.
EPI_ISL_423030	hCoV-19/USA/WA-UW-1433/2020	North America / USA / Washington	2020-03-18	UW Virology Lab	UW Virology Lab	Pavitra Roychoudhury, Hong Xie, Keith Jerome, Alexander Greninger
EPI_ISL_424362	hCoV-19/India/1135/2020	Asia / India	2020-03-10	National Influenza Center, Indian Council of Medical Research - National Institute of Virology	Indian Council of Medical Research-National Institute of Virology, Microbial Containment Complex	Pragya D. Yadav, Varsha Potdar, Savita Patil, Dimpal A. Nyayanit, Triparna Majumdar, Manohar. L. Chaudhary, Gururaj Deshpande, Padinjaremattathil Thankappan Ullas, Anita Shete-Aich, Hitesh Dighe, Sreelekshmy Mohandas, Gajanan Sapkal, Atanu Basu, Amita Jain, Bharti Malhotra, Deepika Chaudhary, Sarah Cherian, Priya Abraham
EPI_ISL_425693	hCoV-19/Scotland/CVR150/2020	Europe / United Kingdom / Scotland	2020-03-16	West of Scotland Specialist Virology Centre, NHSGGC / MRC-University of Glasgow Centre for Virus Research	COVID-19 Genomics UK (COG-UK) Consortium	Ana da Silva Filipe, Kathy Smollett, Stephen Carmichael, Natasha Johnson, Daniel Mair, Lily Tong, Jenna Nichols; Sarah McDonald; Richard Orton, Joseph Hughes, Sreenu Vattipally, David L Robertson; Kathy Li, Natasha Jesudason, Rajiv Shah, James Shepherd, Antonia Ho, Emma Thomson; Alasdair MacLean, Rory Gunson.
EPI_ISL_423031	hCoV-19/USA/WA-UW-1425/2020	North America / USA / Washington	2020-03-18	UW Virology Lab	UW Virology Lab	Pavitra Roychoudhury, Hong Xie, Keith Jerome, Alexander Greninger
EPI_ISL_424361	hCoV-19/India/1063/2020	Asia / India	2020-03-10	National Influenza Center, Indian Council of Medical Research - National Institute of Virology	Indian Council of Medical Research-National Institute of Virology, Microbial Containment Complex	Pragya D. Yadav, Varsha Potdar, Savita Patil, Dimpal A. Nyayanit, Triparna Majumdar, Manohar. L. Chaudhary, Gururaj Deshpande, Padinjaremattathil Thankappan Ullas, Anita Shete-Aich, Hitesh Dighe, Sreelekshmy Mohandas, Gajanan Sapkal, Atanu Basu, Amita Jain, Bharti Malhotra, Deepika Chaudhary, Sarah Cherian, Priya Abraham
EPI_ISL_425692	hCoV-19/Scotland/CVR15/2020	Europe / United Kingdom / Scotland	2020-03-12	West of Scotland Specialist Virology Centre, NHSGGC / MRC-University of Glasgow Centre for Virus Research	COVID-19 Genomics UK (COG-UK) Consortium	Ana da Silva Filipe, Kathy Smollett, Stephen Carmichael, Natasha Johnson, Daniel Mair, Lily Tong, Jenna Nichols; Sarah McDonald; Richard Orton, Joseph Hughes, Sreenu Vattipally, David L Robertson; Kathy Li, Natasha Jesudason, Rajiv Shah, James Shepherd, Antonia Ho, Emma Thomson; Alasdair MacLean, Rory Gunson.
EPI_ISL_424360	hCoV-19/Beijing/Wuhan_IME-BJ07/2020	Asia / China / Beijing	2020-01-29	unknown	Beijing Institute of Microbiology and Epidemiology	Fan,H., Qin,E., Wu,Y., Guo,Y., Zhang,X., Yong,Y., Hou,J., Xu,Z., Mu,J., Teng,Y., Mi,Z., Yang,R., Song,Y., Li,B. and Cui,Y.
EPI_ISL_425691	hCoV-19/Scotland/CVR149/2020	Europe / United Kingdom / Scotland	2020-03-15	West of Scotland Specialist Virology Centre, NHSGGC / MRC-University of Glasgow Centre for Virus Research	COVID-19 Genomics UK (COG-UK) Consortium	Ana da Silva Filipe, Kathy Smollett, Stephen Carmichael, Natasha Johnson, Daniel Mair, Lily Tong, Jenna Nichols; Sarah McDonald; Richard Orton, Joseph Hughes, Sreenu Vattipally, David L Robertson; Kathy Li, Natasha Jesudason, Rajiv Shah, James Shepherd, Antonia Ho, Emma Thomson; Alasdair MacLean, Rory Gunson.
EPI_ISL_412387	hCoV-19/Shandong/LY001/2020	Asia / China / Shandong / Linyi county	2020-01-21	Shandong Provincial Center for Disease Control and Prevention	Beijing Institute of Microbiology and Epidemiology	Xiao-Lin Jiang, Wen-Kui Sun, Xiang-Na Zhao, Yang Hang, Zeng-Qiang Kou, Lin-Yao, Li-Jun Duan, Xiao Wei, Mai-Juan Ma, Dian-Ming Kang
EPI_ISL_425690	hCoV-19/Scotland/CVR147/2020	Europe / United Kingdom / Scotland	2020-03-13	West of Scotland Specialist Virology Centre, NHSGGC / MRC-University of Glasgow Centre for Virus Research	COVID-19 Genomics UK (COG-UK) Consortium	Ana da Silva Filipe, Kathy Smollett, Stephen Carmichael, Natasha Johnson, Daniel Mair, Lily Tong, Jenna Nichols; Sarah McDonald; Richard Orton, Joseph Hughes, Sreenu Vattipally, David L Robertson; Kathy Li, Natasha Jesudason, Rajiv Shah, James Shepherd, Antonia Ho, Emma Thomson; Alasdair MacLean, Rory Gunson.
EPI_ISL_423029	hCoV-19/USA/WA-UW-1471/2020	North America / USA / Washington	2020-03-18	UW Virology Lab	UW Virology Lab	Pavitra Roychoudhury, Hong Xie, Keith Jerome, Alexander Greninger
EPI_ISL_423069	hCoV-19/England/20134006404/2020	Europe / United Kingdom / England	2020-03-24	Respiratory Virus Unit, Microbiology Services Colindale, Public Health England	Respiratory Virus Unit, Microbiology Services Colindale, Public Health England	Monica Galiano, Shahjahan Miah, Angie Lackenby, Omolola Akinbami, Tiina Talts, Leena Bhaw, Richard Myers, Steven Platt, Kirstin Edwards, Jonathan Hubb, Joanna Ellis, Maria Zambon
EPI_ISL_423067	hCoV-19/England/20134005104/2020	Europe / United Kingdom / England	2020-03-24	Respiratory Virus Unit, Microbiology Services Colindale, Public Health England	Respiratory Virus Unit, Microbiology Services Colindale, Public Health England	Monica Galiano, Shahjahan Miah, Angie Lackenby, Omolola Akinbami, Tiina Talts, Leena Bhaw, Richard Myers, Steven Platt, Kirstin Edwards, Jonathan Hubb, Joanna Ellis, Maria Zambon
EPI_ISL_424399	hCoV-19/Iceland/375/2020	Europe / Iceland / Reykjavik	2020-03-19	The National University Hospital of Iceland	deCODE genetics	Daniel F Gudbjartsson; Agnar Helgason; Hakon Jonsson; Olafur T Magnusson; Pall Melsted; Gudmundur L Norddahl; Jona Saemundsdottir; Asgeir Sigurdsson; Patrick Sulem; Arna B Agustsdottir; Berglind Eiriksdottir; Run Fridriksdottir; Elisabet E Gardarsdottir; Gudmundur Georgsson; Olafia S Gretarsdottir; Kjartan R Gudmundsson; Thora R Gunnarsdottir; Arnaldur Gylfason; Hilma Holm; Brynjar O Jensson; Asl…
EPI_ISL_423068	hCoV-19/England/20134005304/2020	Europe / United Kingdom / England	2020-03-23	Respiratory Virus Unit, Microbiology Services Colindale, Public Health England	Respiratory Virus Unit, Microbiology Services Colindale, Public Health England	Monica Galiano, Shahjahan Miah, Angie Lackenby, Omolola Akinbami, Tiina Talts, Leena Bhaw, Richard Myers, Steven Platt, Kirstin Edwards, Jonathan Hubb, Joanna Ellis, Maria Zambon
EPI_ISL_424398	hCoV-19/Iceland/374/2020	Europe / Iceland / Reykjavik	2020-03-19	The National University Hospital of Iceland	deCODE genetics	Daniel F Gudbjartsson; Agnar Helgason; Hakon Jonsson; Olafur T Magnusson; Pall Melsted; Gudmundur L Norddahl; Jona Saemundsdottir; Asgeir Sigurdsson; Patrick Sulem; Arna B Agustsdottir; Berglind Eiriksdottir; Run Fridriksdottir; Elisabet E Gardarsdottir; Gudmundur Georgsson; Olafia S Gretarsdottir; Kjartan R Gudmundsson; Thora R Gunnarsdottir; Arnaldur Gylfason; Hilma Holm; Brynjar O Jensson; Asl…
EPI_ISL_423065	hCoV-19/England/20134004904/2020	Europe / United Kingdom / England	2020-03-24	Respiratory Virus Unit, Microbiology Services Colindale, Public Health England	Respiratory Virus Unit, Microbiology Services Colindale, Public Health England	Monica Galiano, Shahjahan Miah, Angie Lackenby, Omolola Akinbami, Tiina Talts, Leena Bhaw, Richard Myers, Steven Platt, Kirstin Edwards, Jonathan Hubb, Joanna Ellis, Maria Zambon
EPI_ISL_424397	hCoV-19/Iceland/373/2020	Europe / Iceland / Reykjavik	2020-03-19	The National University Hospital of Iceland	deCODE genetics	Daniel F Gudbjartsson; Agnar Helgason; Hakon Jonsson; Olafur T Magnusson; Pall Melsted; Gudmundur L Norddahl; Jona Saemundsdottir; Asgeir Sigurdsson; Patrick Sulem; Arna B Agustsdottir; Berglind Eiriksdottir; Run Fridriksdottir; Elisabet E Gardarsdottir; Gudmundur Georgsson; Olafia S Gretarsdottir; Kjartan R Gudmundsson; Thora R Gunnarsdottir; Arnaldur Gylfason; Hilma Holm; Brynjar O Jensson; Asl…
EPI_ISL_423066	hCoV-19/England/20134005004/2020	Europe / United Kingdom / England	2020-03-24	Respiratory Virus Unit, Microbiology Services Colindale, Public Health England	Respiratory Virus Unit, Microbiology Services Colindale, Public Health England	Monica Galiano, Shahjahan Miah, Angie Lackenby, Omolola Akinbami, Tiina Talts, Leena Bhaw, Richard Myers, Steven Platt, Kirstin Edwards, Jonathan Hubb, Joanna Ellis, Maria Zambon
EPI_ISL_424396	hCoV-19/Iceland/372/2020	Europe / Iceland / Reykjavik	2020-03-19	The National University Hospital of Iceland	deCODE genetics	Daniel F Gudbjartsson; Agnar Helgason; Hakon Jonsson; Olafur T Magnusson; Pall Melsted; Gudmundur L Norddahl; Jona Saemundsdottir; Asgeir Sigurdsson; Patrick Sulem; Arna B Agustsdottir; Berglind Eiriksdottir; Run Fridriksdottir; Elisabet E Gardarsdottir; Gudmundur Georgsson; Olafia S Gretarsdottir; Kjartan R Gudmundsson; Thora R Gunnarsdottir; Arnaldur Gylfason; Hilma Holm; Brynjar O Jensson; Asl…
EPI_ISL_423063	hCoV-19/England/20134004704/2020	Europe / United Kingdom / England	2020-03-24	Respiratory Virus Unit, Microbiology Services Colindale, Public Health England	Respiratory Virus Unit, Microbiology Services Colindale, Public Health England	Monica Galiano, Shahjahan Miah, Angie Lackenby, Omolola Akinbami, Tiina Talts, Leena Bhaw, Richard Myers, Steven Platt, Kirstin Edwards, Jonathan Hubb, Joanna Ellis, Maria Zambon
EPI_ISL_424395	hCoV-19/Iceland/371/2020	Europe / Iceland / Reykjavik	2020-03-19	The National University Hospital of Iceland	deCODE genetics	Daniel F Gudbjartsson; Agnar Helgason; Hakon Jonsson; Olafur T Magnusson; Pall Melsted; Gudmundur L Norddahl; Jona Saemundsdottir; Asgeir Sigurdsson; Patrick Sulem; Arna B Agustsdottir; Berglind Eiriksdottir; Run Fridriksdottir; Elisabet E Gardarsdottir; Gudmundur Georgsson; Olafia S Gretarsdottir; Kjartan R Gudmundsson; Thora R Gunnarsdottir; Arnaldur Gylfason; Hilma Holm; Brynjar O Jensson; Asl…
EPI_ISL_423064	hCoV-19/England/20134004804/2020	Europe / United Kingdom / England	2020-03-24	Respiratory Virus Unit, Microbiology Services Colindale, Public Health England	Respiratory Virus Unit, Microbiology Services Colindale, Public Health England	Monica Galiano, Shahjahan Miah, Angie Lackenby, Omolola Akinbami, Tiina Talts, Leena Bhaw, Richard Myers, Steven Platt, Kirstin Edwards, Jonathan Hubb, Joanna Ellis, Maria Zambon
EPI_ISL_424394	hCoV-19/Iceland/370/2020	Europe / Iceland / Reykjavik	2020-03-19	The National University Hospital of Iceland	deCODE genetics	Daniel F Gudbjartsson; Agnar Helgason; Hakon Jonsson; Olafur T Magnusson; Pall Melsted; Gudmundur L Norddahl; Jona Saemundsdottir; Asgeir Sigurdsson; Patrick Sulem; Arna B Agustsdottir; Berglind Eiriksdottir; Run Fridriksdottir; Elisabet E Gardarsdottir; Gudmundur Georgsson; Olafia S Gretarsdottir; Kjartan R Gudmundsson; Thora R Gunnarsdottir; Arnaldur Gylfason; Hilma Holm; Brynjar O Jensson; Asl…
EPI_ISL_423061	hCoV-19/England/20134004204/2020	Europe / United Kingdom / England	2020-03-23	Respiratory Virus Unit, Microbiology Services Colindale, Public Health England	Respiratory Virus Unit, Microbiology Services Colindale, Public Health England	Monica Galiano, Shahjahan Miah, Angie Lackenby, Omolola Akinbami, Tiina Talts, Leena Bhaw, Richard Myers, Steven Platt, Kirstin Edwards, Jonathan Hubb, Joanna Ellis, Maria Zambon
EPI_ISL_424393	hCoV-19/Iceland/369/2020	Europe / Iceland / Reykjavik	2020-03-19	The National University Hospital of Iceland	deCODE genetics	Daniel F Gudbjartsson; Agnar Helgason; Hakon Jonsson; Olafur T Magnusson; Pall Melsted; Gudmundur L Norddahl; Jona Saemundsdottir; Asgeir Sigurdsson; Patrick Sulem; Arna B Agustsdottir; Berglind Eiriksdottir; Run Fridriksdottir; Elisabet E Gardarsdottir; Gudmundur Georgsson; Olafia S Gretarsdottir; Kjartan R Gudmundsson; Thora R Gunnarsdottir; Arnaldur Gylfason; Hilma Holm; Brynjar O Jensson; Asl…
EPI_ISL_423062	hCoV-19/England/20134004304/2020	Europe / United Kingdom / England	2020-03-23	Respiratory Virus Unit, Microbiology Services Colindale, Public Health England	Respiratory Virus Unit, Microbiology Services Colindale, Public Health England	Monica Galiano, Shahjahan Miah, Angie Lackenby, Omolola Akinbami, Tiina Talts, Leena Bhaw, Richard Myers, Steven Platt, Kirstin Edwards, Jonathan Hubb, Joanna Ellis, Maria Zambon
EPI_ISL_424392	hCoV-19/Iceland/368/2020	Europe / Iceland / Reykjavik	2020-03-19	The National University Hospital of Iceland	deCODE genetics	Daniel F Gudbjartsson; Agnar Helgason; Hakon Jonsson; Olafur T Magnusson; Pall Melsted; Gudmundur L Norddahl; Jona Saemundsdottir; Asgeir Sigurdsson; Patrick Sulem; Arna B Agustsdottir; Berglind Eiriksdottir; Run Fridriksdottir; Elisabet E Gardarsdottir; Gudmundur Georgsson; Olafia S Gretarsdottir; Kjartan R Gudmundsson; Thora R Gunnarsdottir; Arnaldur Gylfason; Hilma Holm; Brynjar O Jensson; Asl…
EPI_ISL_424391	hCoV-19/Iceland/367/2020	Europe / Iceland / Reykjavik	2020-03-19	The National University Hospital of Iceland	deCODE genetics	Daniel F Gudbjartsson; Agnar Helgason; Hakon Jonsson; Olafur T Magnusson; Pall Melsted; Gudmundur L Norddahl; Jona Saemundsdottir; Asgeir Sigurdsson; Patrick Sulem; Arna B Agustsdottir; Berglind Eiriksdottir; Run Fridriksdottir; Elisabet E Gardarsdottir; Gudmundur Georgsson; Olafia S Gretarsdottir; Kjartan R Gudmundsson; Thora R Gunnarsdottir; Arnaldur Gylfason; Hilma Holm; Brynjar O Jensson; Asl…
EPI_ISL_423060	hCoV-19/England/20134004104/2020	Europe / United Kingdom / England	2020-03-24	Respiratory Virus Unit, Microbiology Services Colindale, Public Health England	Respiratory Virus Unit, Microbiology Services Colindale, Public Health England	Monica Galiano, Shahjahan Miah, Angie Lackenby, Omolola Akinbami, Tiina Talts, Leena Bhaw, Richard Myers, Steven Platt, Kirstin Edwards, Jonathan Hubb, Joanna Ellis, Maria Zambon
EPI_ISL_424390	hCoV-19/Iceland/366/2020	Europe / Iceland / Reykjavik	2020-03-19	The National University Hospital of Iceland	deCODE genetics	Daniel F Gudbjartsson; Agnar Helgason; Hakon Jonsson; Olafur T Magnusson; Pall Melsted; Gudmundur L Norddahl; Jona Saemundsdottir; Asgeir Sigurdsson; Patrick Sulem; Arna B Agustsdottir; Berglind Eiriksdottir; Run Fridriksdottir; Elisabet E Gardarsdottir; Gudmundur Georgsson; Olafia S Gretarsdottir; Kjartan R Gudmundsson; Thora R Gunnarsdottir; Arnaldur Gylfason; Hilma Holm; Brynjar O Jensson; Asl…
EPI_ISL_423058	hCoV-19/England/20134003304/2020	Europe / United Kingdom / England	2020-03-24	Respiratory Virus Unit, Microbiology Services Colindale, Public Health England	Respiratory Virus Unit, Microbiology Services Colindale, Public Health England	Monica Galiano, Shahjahan Miah, Angie Lackenby, Omolola Akinbami, Tiina Talts, Leena Bhaw, Richard Myers, Steven Platt, Kirstin Edwards, Jonathan Hubb, Joanna Ellis, Maria Zambon
EPI_ISL_423059	hCoV-19/England/20134003404/2020	Europe / United Kingdom / England	2020-03-24	Respiratory Virus Unit, Microbiology Services Colindale, Public Health England	Respiratory Virus Unit, Microbiology Services Colindale, Public Health England	Monica Galiano, Shahjahan Miah, Angie Lackenby, Omolola Akinbami, Tiina Talts, Leena Bhaw, Richard Myers, Steven Platt, Kirstin Edwards, Jonathan Hubb, Joanna Ellis, Maria Zambon
EPI_ISL_424389	hCoV-19/Iceland/365/2020	Europe / Iceland / Reykjavik	2020-03-19	The National University Hospital of Iceland	deCODE genetics	Daniel F Gudbjartsson; Agnar Helgason; Hakon Jonsson; Olafur T Magnusson; Pall Melsted; Gudmundur L Norddahl; Jona Saemundsdottir; Asgeir Sigurdsson; Patrick Sulem; Arna B Agustsdottir; Berglind Eiriksdottir; Run Fridriksdottir; Elisabet E Gardarsdottir; Gudmundur Georgsson; Olafia S Gretarsdottir; Kjartan R Gudmundsson; Thora R Gunnarsdottir; Arnaldur Gylfason; Hilma Holm; Brynjar O Jensson; Asl…
EPI_ISL_423056	hCoV-19/England/20134003104/2020	Europe / United Kingdom / England	2020-03-19	Respiratory Virus Unit, Microbiology Services Colindale, Public Health England	Respiratory Virus Unit, Microbiology Services Colindale, Public Health England	Monica Galiano, Shahjahan Miah, Angie Lackenby, Omolola Akinbami, Tiina Talts, Leena Bhaw, Richard Myers, Steven Platt, Kirstin Edwards, Jonathan Hubb, Joanna Ellis, Maria Zambon
EPI_ISL_424388	hCoV-19/Iceland/364/2020	Europe / Iceland / Reykjavik	2020-03-19	The National University Hospital of Iceland	deCODE genetics	Daniel F Gudbjartsson; Agnar Helgason; Hakon Jonsson; Olafur T Magnusson; Pall Melsted; Gudmundur L Norddahl; Jona Saemundsdottir; Asgeir Sigurdsson; Patrick Sulem; Arna B Agustsdottir; Berglind Eiriksdottir; Run Fridriksdottir; Elisabet E Gardarsdottir; Gudmundur Georgsson; Olafia S Gretarsdottir; Kjartan R Gudmundsson; Thora R Gunnarsdottir; Arnaldur Gylfason; Hilma Holm; Brynjar O Jensson; Asl…
EPI_ISL_423057	hCoV-19/England/20134003204/2020	Europe / United Kingdom / England	2020-03-23	Respiratory Virus Unit, Microbiology Services Colindale, Public Health England	Respiratory Virus Unit, Microbiology Services Colindale, Public Health England	Monica Galiano, Shahjahan Miah, Angie Lackenby, Omolola Akinbami, Tiina Talts, Leena Bhaw, Richard Myers, Steven Platt, Kirstin Edwards, Jonathan Hubb, Joanna Ellis, Maria Zambon
EPI_ISL_424387	hCoV-19/Iceland/363/2020	Europe / Iceland / Reykjavik	2020-03-19	The National University Hospital of Iceland	deCODE genetics	Daniel F Gudbjartsson; Agnar Helgason; Hakon Jonsson; Olafur T Magnusson; Pall Melsted; Gudmundur L Norddahl; Jona Saemundsdottir; Asgeir Sigurdsson; Patrick Sulem; Arna B Agustsdottir; Berglind Eiriksdottir; Run Fridriksdottir; Elisabet E Gardarsdottir; Gudmundur Georgsson; Olafia S Gretarsdottir; Kjartan R Gudmundsson; Thora R Gunnarsdottir; Arnaldur Gylfason; Hilma Holm; Brynjar O Jensson; Asl…
EPI_ISL_423054	hCoV-19/England/20134002904/2020	Europe / United Kingdom / England	2020-03-18	Respiratory Virus Unit, Microbiology Services Colindale, Public Health England	Respiratory Virus Unit, Microbiology Services Colindale, Public Health England	Monica Galiano, Shahjahan Miah, Angie Lackenby, Omolola Akinbami, Tiina Talts, Leena Bhaw, Richard Myers, Steven Platt, Kirstin Edwards, Jonathan Hubb, Joanna Ellis, Maria Zambon
EPI_ISL_424386	hCoV-19/Iceland/362/2020	Europe / Iceland / Reykjavik	2020-03-19	The National University Hospital of Iceland	deCODE genetics	Daniel F Gudbjartsson; Agnar Helgason; Hakon Jonsson; Olafur T Magnusson; Pall Melsted; Gudmundur L Norddahl; Jona Saemundsdottir; Asgeir Sigurdsson; Patrick Sulem; Arna B Agustsdottir; Berglind Eiriksdottir; Run Fridriksdottir; Elisabet E Gardarsdottir; Gudmundur Georgsson; Olafia S Gretarsdottir; Kjartan R Gudmundsson; Thora R Gunnarsdottir; Arnaldur Gylfason; Hilma Holm; Brynjar O Jensson; Asl…
EPI_ISL_423055	hCoV-19/England/20134003004/2020	Europe / United Kingdom / England	2020-03-19	Respiratory Virus Unit, Microbiology Services Colindale, Public Health England	Respiratory Virus Unit, Microbiology Services Colindale, Public Health England	Monica Galiano, Shahjahan Miah, Angie Lackenby, Omolola Akinbami, Tiina Talts, Leena Bhaw, Richard Myers, Steven Platt, Kirstin Edwards, Jonathan Hubb, Joanna Ellis, Maria Zambon
EPI_ISL_424385	hCoV-19/Iceland/361/2020	Europe / Iceland / Reykjavik	2020-03-19	The National University Hospital of Iceland	deCODE genetics	Daniel F Gudbjartsson; Agnar Helgason; Hakon Jonsson; Olafur T Magnusson; Pall Melsted; Gudmundur L Norddahl; Jona Saemundsdottir; Asgeir Sigurdsson; Patrick Sulem; Arna B Agustsdottir; Berglind Eiriksdottir; Run Fridriksdottir; Elisabet E Gardarsdottir; Gudmundur Georgsson; Olafia S Gretarsdottir; Kjartan R Gudmundsson; Thora R Gunnarsdottir; Arnaldur Gylfason; Hilma Holm; Brynjar O Jensson; Asl…
EPI_ISL_423052	hCoV-19/England/20134001904/2020	Europe / United Kingdom / England	2020-03-19	Respiratory Virus Unit, Microbiology Services Colindale, Public Health England	Respiratory Virus Unit, Microbiology Services Colindale, Public Health England	Monica Galiano, Shahjahan Miah, Angie Lackenby, Omolola Akinbami, Tiina Talts, Leena Bhaw, Richard Myers, Steven Platt, Kirstin Edwards, Jonathan Hubb, Joanna Ellis, Maria Zambon
EPI_ISL_424384	hCoV-19/Iceland/360/2020	Europe / Iceland / Reykjavik	2020-03-19	The National University Hospital of Iceland	deCODE genetics	Daniel F Gudbjartsson; Agnar Helgason; Hakon Jonsson; Olafur T Magnusson; Pall Melsted; Gudmundur L Norddahl; Jona Saemundsdottir; Asgeir Sigurdsson; Patrick Sulem; Arna B Agustsdottir; Berglind Eiriksdottir; Run Fridriksdottir; Elisabet E Gardarsdottir; Gudmundur Georgsson; Olafia S Gretarsdottir; Kjartan R Gudmundsson; Thora R Gunnarsdottir; Arnaldur Gylfason; Hilma Holm; Brynjar O Jensson; Asl…
EPI_ISL_423053	hCoV-19/England/20134002104/2020	Europe / United Kingdom / England	2020-03-18	Respiratory Virus Unit, Microbiology Services Colindale, Public Health England	Respiratory Virus Unit, Microbiology Services Colindale, Public Health England	Monica Galiano, Shahjahan Miah, Angie Lackenby, Omolola Akinbami, Tiina Talts, Leena Bhaw, Richard Myers, Steven Platt, Kirstin Edwards, Jonathan Hubb, Joanna Ellis, Maria Zambon
EPI_ISL_424383	hCoV-19/Iceland/359/2020	Europe / Iceland / Reykjavik	2020-03-19	The National University Hospital of Iceland	deCODE genetics	Daniel F Gudbjartsson; Agnar Helgason; Hakon Jonsson; Olafur T Magnusson; Pall Melsted; Gudmundur L Norddahl; Jona Saemundsdottir; Asgeir Sigurdsson; Patrick Sulem; Arna B Agustsdottir; Berglind Eiriksdottir; Run Fridriksdottir; Elisabet E Gardarsdottir; Gudmundur Georgsson; Olafia S Gretarsdottir; Kjartan R Gudmundsson; Thora R Gunnarsdottir; Arnaldur Gylfason; Hilma Holm; Brynjar O Jensson; Asl…
EPI_ISL_423050	hCoV-19/England/20134001704/2020	Europe / United Kingdom / England	2020-03-19	Respiratory Virus Unit, Microbiology Services Colindale, Public Health England	Respiratory Virus Unit, Microbiology Services Colindale, Public Health England	Monica Galiano, Shahjahan Miah, Angie Lackenby, Omolola Akinbami, Tiina Talts, Leena Bhaw, Richard Myers, Steven Platt, Kirstin Edwards, Jonathan Hubb, Joanna Ellis, Maria Zambon
EPI_ISL_424382	hCoV-19/Iceland/358/2020	Europe / Iceland / Reykjavik	2020-03-19	The National University Hospital of Iceland	deCODE genetics	Daniel F Gudbjartsson; Agnar Helgason; Hakon Jonsson; Olafur T Magnusson; Pall Melsted; Gudmundur L Norddahl; Jona Saemundsdottir; Asgeir Sigurdsson; Patrick Sulem; Arna B Agustsdottir; Berglind Eiriksdottir; Run Fridriksdottir; Elisabet E Gardarsdottir; Gudmundur Georgsson; Olafia S Gretarsdottir; Kjartan R Gudmundsson; Thora R Gunnarsdottir; Arnaldur Gylfason; Hilma Holm; Brynjar O Jensson; Asl…
EPI_ISL_423051	hCoV-19/England/20134001804/2020	Europe / United Kingdom / England	2020-03-19	Respiratory Virus Unit, Microbiology Services Colindale, Public Health England	Respiratory Virus Unit, Microbiology Services Colindale, Public Health England	Monica Galiano, Shahjahan Miah, Angie Lackenby, Omolola Akinbami, Tiina Talts, Leena Bhaw, Richard Myers, Steven Platt, Kirstin Edwards, Jonathan Hubb, Joanna Ellis, Maria Zambon
EPI_ISL_424381	hCoV-19/Iceland/357/2020	Europe / Iceland / Reykjavik	2020-03-19	The National University Hospital of Iceland	deCODE genetics	Daniel F Gudbjartsson; Agnar Helgason; Hakon Jonsson; Olafur T Magnusson; Pall Melsted; Gudmundur L Norddahl; Jona Saemundsdottir; Asgeir Sigurdsson; Patrick Sulem; Arna B Agustsdottir; Berglind Eiriksdottir; Run Fridriksdottir; Elisabet E Gardarsdottir; Gudmundur Georgsson; Olafia S Gretarsdottir; Kjartan R Gudmundsson; Thora R Gunnarsdottir; Arnaldur Gylfason; Hilma Holm; Brynjar O Jensson; Asl…
EPI_ISL_424380	hCoV-19/Iceland/356/2020	Europe / Iceland / Reykjavik	2020-03-19	The National University Hospital of Iceland	deCODE genetics	Daniel F Gudbjartsson; Agnar Helgason; Hakon Jonsson; Olafur T Magnusson; Pall Melsted; Gudmundur L Norddahl; Jona Saemundsdottir; Asgeir Sigurdsson; Patrick Sulem; Arna B Agustsdottir; Berglind Eiriksdottir; Run Fridriksdottir; Elisabet E Gardarsdottir; Gudmundur Georgsson; Olafia S Gretarsdottir; Kjartan R Gudmundsson; Thora R Gunnarsdottir; Arnaldur Gylfason; Hilma Holm; Brynjar O Jensson; Asl…
EPI_ISL_423089	hCoV-19/England/20134016504/2020	Europe / United Kingdom / England	2020-03-23	Respiratory Virus Unit, Microbiology Services Colindale, Public Health England	Respiratory Virus Unit, Microbiology Services Colindale, Public Health England	Monica Galiano, Shahjahan Miah, Angie Lackenby, Omolola Akinbami, Tiina Talts, Leena Bhaw, Richard Myers, Steven Platt, Kirstin Edwards, Jonathan Hubb, Joanna Ellis, Maria Zambon
EPI_ISL_423087	hCoV-19/England/20134015902/2020	Europe / United Kingdom / England	2020-03-23	Respiratory Virus Unit, Microbiology Services Colindale, Public Health England	Respiratory Virus Unit, Microbiology Services Colindale, Public Health England	Monica Galiano, Shahjahan Miah, Angie Lackenby, Omolola Akinbami, Tiina Talts, Leena Bhaw, Richard Myers, Steven Platt, Kirstin Edwards, Jonathan Hubb, Joanna Ellis, Maria Zambon
EPI_ISL_423088	hCoV-19/England/20134016404/2020	Europe / United Kingdom / England	2020-03-24	Respiratory Virus Unit, Microbiology Services Colindale, Public Health England	Respiratory Virus Unit, Microbiology Services Colindale, Public Health England	Monica Galiano, Shahjahan Miah, Angie Lackenby, Omolola Akinbami, Tiina Talts, Leena Bhaw, Richard Myers, Steven Platt, Kirstin Edwards, Jonathan Hubb, Joanna Ellis, Maria Zambon
EPI_ISL_423085	hCoV-19/England/20134015504/2020	Europe / United Kingdom / England	2020-03-25	Respiratory Virus Unit, Microbiology Services Colindale, Public Health England	Respiratory Virus Unit, Microbiology Services Colindale, Public Health England	Monica Galiano, Shahjahan Miah, Angie Lackenby, Omolola Akinbami, Tiina Talts, Leena Bhaw, Richard Myers, Steven Platt, Kirstin Edwards, Jonathan Hubb, Joanna Ellis, Maria Zambon
EPI_ISL_423086	hCoV-19/England/20134015704/2020	Europe / United Kingdom / England	2020-03-24	Respiratory Virus Unit, Microbiology Services Colindale, Public Health England	Respiratory Virus Unit, Microbiology Services Colindale, Public Health England	Monica Galiano, Shahjahan Miah, Angie Lackenby, Omolola Akinbami, Tiina Talts, Leena Bhaw, Richard Myers, Steven Platt, Kirstin Edwards, Jonathan Hubb, Joanna Ellis, Maria Zambon
EPI_ISL_423083	hCoV-19/England/20134012504/2020	Europe / United Kingdom / England	2020-03-23	Respiratory Virus Unit, Microbiology Services Colindale, Public Health England	Respiratory Virus Unit, Microbiology Services Colindale, Public Health England	Monica Galiano, Shahjahan Miah, Angie Lackenby, Omolola Akinbami, Tiina Talts, Leena Bhaw, Richard Myers, Steven Platt, Kirstin Edwards, Jonathan Hubb, Joanna Ellis, Maria Zambon
EPI_ISL_423084	hCoV-19/England/201340127/2020	Europe / United Kingdom / England	2020-03-24	Respiratory Virus Unit, Microbiology Services Colindale, Public Health England	Respiratory Virus Unit, Microbiology Services Colindale, Public Health England	Monica Galiano, Shahjahan Miah, Angie Lackenby, Omolola Akinbami, Tiina Talts, Leena Bhaw, Richard Myers, Steven Platt, Kirstin Edwards, Jonathan Hubb, Joanna Ellis, Maria Zambon
EPI_ISL_423081	hCoV-19/England/201340120/2020	Europe / United Kingdom / England	2020-03-24	Respiratory Virus Unit, Microbiology Services Colindale, Public Health England	Respiratory Virus Unit, Microbiology Services Colindale, Public Health England	Monica Galiano, Shahjahan Miah, Angie Lackenby, Omolola Akinbami, Tiina Talts, Leena Bhaw, Richard Myers, Steven Platt, Kirstin Edwards, Jonathan Hubb, Joanna Ellis, Maria Zambon
EPI_ISL_423082	hCoV-19/England/20134012404/2020	Europe / United Kingdom / England	2020-03-21	Respiratory Virus Unit, Microbiology Services Colindale, Public Health England	Respiratory Virus Unit, Microbiology Services Colindale, Public Health England	Monica Galiano, Shahjahan Miah, Angie Lackenby, Omolola Akinbami, Tiina Talts, Leena Bhaw, Richard Myers, Steven Platt, Kirstin Edwards, Jonathan Hubb, Joanna Ellis, Maria Zambon
EPI_ISL_423080	hCoV-19/England/201340119/2020	Europe / United Kingdom / England	2020-03-23	Respiratory Virus Unit, Microbiology Services Colindale, Public Health England	Respiratory Virus Unit, Microbiology Services Colindale, Public Health England	Monica Galiano, Shahjahan Miah, Angie Lackenby, Omolola Akinbami, Tiina Talts, Leena Bhaw, Richard Myers, Steven Platt, Kirstin Edwards, Jonathan Hubb, Joanna Ellis, Maria Zambon
EPI_ISL_423078	hCoV-19/England/20134010904/2020	Europe / United Kingdom / England	2020-03-25	Respiratory Virus Unit, Microbiology Services Colindale, Public Health England	Respiratory Virus Unit, Microbiology Services Colindale, Public Health England	Monica Galiano, Shahjahan Miah, Angie Lackenby, Omolola Akinbami, Tiina Talts, Leena Bhaw, Richard Myers, Steven Platt, Kirstin Edwards, Jonathan Hubb, Joanna Ellis, Maria Zambon
EPI_ISL_423079	hCoV-19/England/20134011704/2020	Europe / United Kingdom / England	2020-03-24	Respiratory Virus Unit, Microbiology Services Colindale, Public Health England	Respiratory Virus Unit, Microbiology Services Colindale, Public Health England	Monica Galiano, Shahjahan Miah, Angie Lackenby, Omolola Akinbami, Tiina Talts, Leena Bhaw, Richard Myers, Steven Platt, Kirstin Edwards, Jonathan Hubb, Joanna Ellis, Maria Zambon
EPI_ISL_423076	hCoV-19/England/20134009504/2020	Europe / United Kingdom / England	2020-03-24	Respiratory Virus Unit, Microbiology Services Colindale, Public Health England	Respiratory Virus Unit, Microbiology Services Colindale, Public Health England	Monica Galiano, Shahjahan Miah, Angie Lackenby, Omolola Akinbami, Tiina Talts, Leena Bhaw, Richard Myers, Steven Platt, Kirstin Edwards, Jonathan Hubb, Joanna Ellis, Maria Zambon
EPI_ISL_423077	hCoV-19/England/20134009604/2020	Europe / United Kingdom / England	2020-03-24	Respiratory Virus Unit, Microbiology Services Colindale, Public Health England	Respiratory Virus Unit, Microbiology Services Colindale, Public Health England	Monica Galiano, Shahjahan Miah, Angie Lackenby, Omolola Akinbami, Tiina Talts, Leena Bhaw, Richard Myers, Steven Platt, Kirstin Edwards, Jonathan Hubb, Joanna Ellis, Maria Zambon
EPI_ISL_423074	hCoV-19/England/20134007104/2020	Europe / United Kingdom / England	2020-03-24	Respiratory Virus Unit, Microbiology Services Colindale, Public Health England	Respiratory Virus Unit, Microbiology Services Colindale, Public Health England	Monica Galiano, Shahjahan Miah, Angie Lackenby, Omolola Akinbami, Tiina Talts, Leena Bhaw, Richard Myers, Steven Platt, Kirstin Edwards, Jonathan Hubb, Joanna Ellis, Maria Zambon
EPI_ISL_423075	hCoV-19/England/20134007204/2020	Europe / United Kingdom / England	2020-03-23	Respiratory Virus Unit, Microbiology Services Colindale, Public Health England	Respiratory Virus Unit, Microbiology Services Colindale, Public Health England	Monica Galiano, Shahjahan Miah, Angie Lackenby, Omolola Akinbami, Tiina Talts, Leena Bhaw, Richard Myers, Steven Platt, Kirstin Edwards, Jonathan Hubb, Joanna Ellis, Maria Zambon
EPI_ISL_423072	hCoV-19/England/20134006704/2020	Europe / United Kingdom / England	2020-03-24	Respiratory Virus Unit, Microbiology Services Colindale, Public Health England	Respiratory Virus Unit, Microbiology Services Colindale, Public Health England	Monica Galiano, Shahjahan Miah, Angie Lackenby, Omolola Akinbami, Tiina Talts, Leena Bhaw, Richard Myers, Steven Platt, Kirstin Edwards, Jonathan Hubb, Joanna Ellis, Maria Zambon
EPI_ISL_423073	hCoV-19/England/20134007004/2020	Europe / United Kingdom / England	2020-03-24	Respiratory Virus Unit, Microbiology Services Colindale, Public Health England	Respiratory Virus Unit, Microbiology Services Colindale, Public Health England	Monica Galiano, Shahjahan Miah, Angie Lackenby, Omolola Akinbami, Tiina Talts, Leena Bhaw, Richard Myers, Steven Platt, Kirstin Edwards, Jonathan Hubb, Joanna Ellis, Maria Zambon
EPI_ISL_423070	hCoV-19/England/20134006504/2020	Europe / United Kingdom / England	2020-03-24	Respiratory Virus Unit, Microbiology Services Colindale, Public Health England	Respiratory Virus Unit, Microbiology Services Colindale, Public Health England	Monica Galiano, Shahjahan Miah, Angie Lackenby, Omolola Akinbami, Tiina Talts, Leena Bhaw, Richard Myers, Steven Platt, Kirstin Edwards, Jonathan Hubb, Joanna Ellis, Maria Zambon
EPI_ISL_423071	hCoV-19/England/20134006604/2020	Europe / United Kingdom / England	2020-03-23	Respiratory Virus Unit, Microbiology Services Colindale, Public Health England	Respiratory Virus Unit, Microbiology Services Colindale, Public Health England	Monica Galiano, Shahjahan Miah, Angie Lackenby, Omolola Akinbami, Tiina Talts, Leena Bhaw, Richard Myers, Steven Platt, Kirstin Edwards, Jonathan Hubb, Joanna Ellis, Maria Zambon
EPI_ISL_425602	hCoV-19/England/NOTT-10E854/2020	Europe / United Kingdom / England	2020-03-25	Queens Medical Centre, Clinical Microbiology Department / DeepSeq Nottingham	COVID-19 Genomics UK (COG-UK) Consortium	Gemma Clark, Wendy Smith, Manjinder Khakh, Hannah Howson-Wells, Jonathan Ball, Patrick McClure, Joseph Chappell, Theocharis Tsoleridis, Nadine Holmes, Matthew Carlisle, Christopher Moore, Fei Sang, Johnny Debebe, Victoria Wright, Matthew Loose
EPI_ISL_425601	hCoV-19/England/NOTT-10E845/2020	Europe / United Kingdom / England	2020-03-24	Queens Medical Centre, Clinical Microbiology Department / DeepSeq Nottingham	COVID-19 Genomics UK (COG-UK) Consortium	Gemma Clark, Wendy Smith, Manjinder Khakh, Hannah Howson-Wells, Jonathan Ball, Patrick McClure, Joseph Chappell, Theocharis Tsoleridis, Nadine Holmes, Matthew Carlisle, Christopher Moore, Fei Sang, Johnny Debebe, Victoria Wright, Matthew Loose
EPI_ISL_425600	hCoV-19/England/NOTT-10E836/2020	Europe / United Kingdom / England	2020-03-25	Queens Medical Centre, Clinical Microbiology Department / DeepSeq Nottingham	COVID-19 Genomics UK (COG-UK) Consortium	Gemma Clark, Wendy Smith, Manjinder Khakh, Hannah Howson-Wells, Jonathan Ball, Patrick McClure, Joseph Chappell, Theocharis Tsoleridis, Nadine Holmes, Matthew Carlisle, Christopher Moore, Fei Sang, Johnny Debebe, Victoria Wright, Matthew Loose
EPI_ISL_413620	hCoV-19/USA/CruiseA-15/2020	North America / USA	2020-02-18	unknown	Pathogen Discovery, Respiratory Viruses Branch, Division of Viral Diseases, Centers for Dieases Control and Prevention	Clinton R. Paden, Ying Tao, Krista Queen, Anna Uehara, Jing Zhang, Yan Li, Haibin Wang, Shifaq Kamili, Xiaoyan Lu, Brian Lynch, Senthil Kumar K. Sakthivel, Brett L. Whitaker, Lijuan Wang, Janna' R. Murray, Jasmine Padilla, Justin Lee, Susan I. Gerber, Stephen Lindstrom, Suxiang Tong
EPI_ISL_413621	hCoV-19/USA/CruiseA-16/2020	North America / USA	2020-02-18	unknown	Pathogen Discovery, Respiratory Viruses Branch, Division of Viral Diseases, Centers for Dieases Control and Prevention	Clinton R. Paden, Ying Tao, Krista Queen, Anna Uehara, Jing Zhang, Yan Li, Haibin Wang, Shifaq Kamili, Xiaoyan Lu, Brian Lynch, Senthil Kumar K. Sakthivel, Brett L. Whitaker, Lijuan Wang, Janna' R. Murray, Jasmine Padilla, Justin Lee, Susan I. Gerber, Stephen Lindstrom, Suxiang Tong
EPI_ISL_413622	hCoV-19/USA/CruiseA-17/2020	North America / USA	2020-02-24	unknown	Pathogen Discovery, Respiratory Viruses Branch, Division of Viral Diseases, Centers for Dieases Control and Prevention	Clinton R. Paden, Ying Tao, Krista Queen, Anna Uehara, Jing Zhang, Yan Li, Haibin Wang, Shifaq Kamili, Xiaoyan Lu, Brian Lynch, Senthil Kumar K. Sakthivel, Brett L. Whitaker, Lijuan Wang, Janna' R. Murray, Jasmine Padilla, Justin Lee, Susan I. Gerber, Stephen Lindstrom, Suxiang Tong
EPI_ISL_413623	hCoV-19/USA/CruiseA-18/2020	North America / USA	2020-02-24	unknown	Pathogen Discovery, Respiratory Viruses Branch, Division of Viral Diseases, Centers for Dieases Control and Prevention	Clinton R. Paden, Ying Tao, Krista Queen, Anna Uehara, Jing Zhang, Yan Li, Haibin Wang, Shifaq Kamili, Xiaoyan Lu, Brian Lynch, Senthil Kumar K. Sakthivel, Brett L. Whitaker, Lijuan Wang, Janna' R. Murray, Jasmine Padilla, Justin Lee, Susan I. Gerber, Stephen Lindstrom, Suxiang Tong
EPI_ISL_414945	hCoV-19/Iran/Qom-257045/2020	Asia / Iran / Qom	2020-02-15	Iran National Influenza Center	Iran National Influenza Center	Nazanin Zahra Shafiei Jandaghi, Jila Yavarian,Kaveh Sadeghi, Vahid Salimi, Simin Abbasi, Saeedeh Mahfozi and Talat Mokhtari Azad
EPI_ISL_413613	hCoV-19/USA/CruiseA-8/2020	North America / USA	2020-02-17	unknown	Pathogen Discovery, Respiratory Viruses Branch, Division of Viral Diseases, Centers for Dieases Control and Prevention	Ying Tao, Clinton R. Paden, Krista Queen, Anna Uehara, Jing Zhang, Yan Li, Haibin Wang, Shifaq Kamili, Xiaoyan Lu, Brian Lynch, Senthil Kumar K. Sakthivel, Brett L. Whitaker, Lijuan Wang, Janna' R. Murray, Jasmine Padilla, Justin Lee, Susan I. Gerber, Stephen Lindstrom, Suxiang Tong
EPI_ISL_413614	hCoV-19/USA/CruiseA-9/2020	North America / USA	2020-02-17	unknown	Pathogen Discovery, Respiratory Viruses Branch, Division of Viral Diseases, Centers for Dieases Control and Prevention	Ying Tao, Clinton R. Paden, Krista Queen, Anna Uehara, Jing Zhang, Yan Li, Haibin Wang, Shifaq Kamili, Xiaoyan Lu, Brian Lynch, Senthil Kumar K. Sakthivel, Brett L. Whitaker, Lijuan Wang, Janna' R. Murray, Jasmine Padilla, Justin Lee, Susan I. Gerber, Stephen Lindstrom, Suxiang Tong
EPI_ISL_413615	hCoV-19/USA/CruiseA-10/2020	North America / USA	2020-02-17	unknown	Pathogen Discovery, Respiratory Viruses Branch, Division of Viral Diseases, Centers for Dieases Control and Prevention	Ying Tao, Clinton R. Paden, Krista Queen, Anna Uehara, Jing Zhang, Yan Li, Haibin Wang, Shifaq Kamili, Xiaoyan Lu, Brian Lynch, Senthil Kumar K. Sakthivel, Brett L. Whitaker, Lijuan Wang, Janna' R. Murray, Jasmine Padilla, Justin Lee, Susan I. Gerber, Stephen Lindstrom, Suxiang Tong
EPI_ISL_414946	hCoV-19/Iran/Qom-257531/2020	Asia / Iran / Qom	2020-02-17	Iran National Influenza Center	Iran National Influenza Center	Jila Yavarian,Nazanin Zahra Shafiei Jandaghi,Kaveh Sadeghi, Nastaran Ghavvami, Fatemeh Ajaminejad, Fatemeh Saadatmand and Talat Mokhtari Azad
EPI_ISL_413616	hCoV-19/USA/CruiseA-11/2020	North America / USA	2020-02-17	unknown	Pathogen Discovery, Respiratory Viruses Branch, Division of Viral Diseases, Centers for Dieases Control and Prevention	Ying Tao, Clinton R. Paden, Krista Queen, Anna Uehara, Jing Zhang, Yan Li, Haibin Wang, Shifaq Kamili, Xiaoyan Lu, Brian Lynch, Senthil Kumar K. Sakthivel, Brett L. Whitaker, Lijuan Wang, Janna' R. Murray, Jasmine Padilla, Justin Lee, Susan I. Gerber, Stephen Lindstrom, Suxiang Tong
EPI_ISL_413617	hCoV-19/USA/CruiseA-12/2020	North America / USA	2020-02-20	unknown	Pathogen Discovery, Respiratory Viruses Branch, Division of Viral Diseases, Centers for Dieases Control and Prevention	Ying Tao, Clinton R. Paden, Krista Queen, Anna Uehara, Jing Zhang, Yan Li, Haibin Wang, Shifaq Kamili, Xiaoyan Lu, Brian Lynch, Senthil Kumar K. Sakthivel, Brett L. Whitaker, Lijuan Wang, Janna' R. Murray, Jasmine Padilla, Justin Lee, Susan I. Gerber, Stephen Lindstrom, Suxiang Tong
EPI_ISL_414949	hCoV-19/Northern Ireland/HSCNI01/2020	Europe / United Kingdom / Northern Ireland	2020-02-26	Regional Virus Laboratory, Belfast	Public Health Wales Microbiology Cardiff	Tanya Curran, Conall McCaughey, Catherine Moore, Joanne Watkins, Sally Corden, Tom Connor
EPI_ISL_414948	hCoV-19/Iran/Tehran-288885/2020	Asia / Iran / Tehran	2020-03-08	Iran National Influenza Center	Iran National Influenza Center	Jila Yavarian, Nazanin Zahra Shafiei Jandaghi and Talat Mokhtari Azad
EPI_ISL_413618	hCoV-19/USA/CruiseA-13/2020	North America / USA	2020-02-20	unknown	Pathogen Discovery, Respiratory Viruses Branch, Division of Viral Diseases, Centers for Dieases Control and Prevention	Clinton R. Paden, Ying Tao, Krista Queen, Anna Uehara, Jing Zhang, Yan Li, Haibin Wang, Shifaq Kamili, Xiaoyan Lu, Brian Lynch, Senthil Kumar K. Sakthivel, Brett L. Whitaker, Lijuan Wang, Janna' R. Murray, Jasmine Padilla, Justin Lee, Susan I. Gerber, Stephen Lindstrom, Suxiang Tong
EPI_ISL_413619	hCoV-19/USA/CruiseA-14/2020	North America / USA	2020-02-25	unknown	Pathogen Discovery, Respiratory Viruses Branch, Division of Viral Diseases, Centers for Dieases Control and Prevention	Clinton R. Paden, Ying Tao, Krista Queen, Anna Uehara, Jing Zhang, Yan Li, Haibin Wang, Shifaq Kamili, Xiaoyan Lu, Brian Lynch, Senthil Kumar K. Sakthivel, Brett L. Whitaker, Lijuan Wang, Janna' R. Murray, Jasmine Padilla, Justin Lee, Susan I. Gerber, Stephen Lindstrom, Suxiang Tong
EPI_ISL_414941	hCoV-19/Shandong/LY008/2020	Asia / China / Shandong	2020-01-30	Shandong Provincial Center for Disease Control and Prevention	Beijing Institute of Microbiology and Epidemiology	Xiao-Lin Jiang, Xiao-Li Zhang, Xiang-Na Zhao, Cun-Bao Li, Jie Lei, Zeng-Qiang Kou, Wen-Kui Sun, Yang Hang, Feng Gao, Sheng-Xiang Ji, Can-Fang Lin, Bo Pang, Ming-Xiao Yao, Guo-Lin Wang, Lin Yao, Li-Jun Duan, Xiao Wei, Dian-Ming Kang, Mai-Juan Ma
EPI_ISL_414940	hCoV-19/Shandong/LY007/2020	Asia / China / Shandong	2020-01-25	Shandong Provincial Center for Disease Control and Prevention	Beijing Institute of Microbiology and Epidemiology	Xiao-Lin Jiang, Xiao-Li Zhang, Xiang-Na Zhao, Cun-Bao Li, Jie Lei, Zeng-Qiang Kou, Wen-Kui Sun, Yang Hang, Feng Gao, Sheng-Xiang Ji, Can-Fang Lin, Bo Pang, Ming-Xiao Yao, Guo-Lin Wang, Lin Yao, Li-Jun Duan, Xiao Wei, Dian-Ming Kang, Mai-Juan Ma
EPI_ISL_413610	hCoV-19/USA/CruiseA-5/2020	North America / USA	2020-02-21	unknown	Pathogen Discovery, Respiratory Viruses Branch, Division of Viral Diseases, Centers for Dieases Control and Prevention	Anna Uehara, Ying Tao, Clinton R. Paden, Krista Queen, Jing Zhang, Yan Li, Mary S. Keckler, Alison S Laufer Halpin, Haibin Wang, Jasmine Padilla, Justin Lee, Christopher A. Elkins, Susan I. Gerber, Suxiang Tong
EPI_ISL_413611	hCoV-19/USA/CruiseA-6/2020	North America / USA	2020-02-21	unknown	Pathogen Discovery, Respiratory Viruses Branch, Division of Viral Diseases, Centers for Dieases Control and Prevention	Anna Uehara, Ying Tao, Clinton R. Paden, Krista Queen, Jing Zhang, Yan Li, Mary S. Keckler, Alison S Laufer Halpin, Haibin Wang, Jasmine Padilla, Justin Lee, Christopher A. Elkins, Susan I. Gerber, Suxiang Tong
EPI_ISL_413612	hCoV-19/USA/CruiseA-7/2020	North America / USA	2020-02-17	unknown	Pathogen Discovery, Respiratory Viruses Branch, Division of Viral Diseases, Centers for Dieases Control and Prevention	Ying Tao, Clinton R. Paden, Krista Queen, Anna Uehara, Jing Zhang, Yan Li, Haibin Wang, Shifaq Kamili, Xiaoyan Lu, Brian Lynch, Senthil Kumar K. Sakthivel, Brett L. Whitaker, Lijuan Wang, Janna' R. Murray, Jasmine Padilla, Justin Lee, Susan I. Gerber, Stephen Lindstrom, Suxiang Tong
EPI_ISL_413602	hCoV-19/Finland/FIN03032020A/2020	Europe / Finland / Helsinki	2020-03-03	Department of Virology and Immunology, University of Helsinki and Helsinki University Hospital, Huslab Finland	Department of Virology, Faculty of Medicine, University of Helsinki, Helsinki, Finland	Teemu Smura, Hannimari Kallio-Kokko, Olli Vapalahti
EPI_ISL_414934	hCoV-19/Shandong/LY001/2020	Asia / China / Shandong	2020-01-21	Shandong Provincial Center for Disease Control and Prevention	Beijing Institute of Microbiology and Epidemiology	Xiao-Lin Jiang, Xiao-Li Zhang, Xiang-Na Zhao, Cun-Bao Li, Jie Lei, Zeng-Qiang Kou, Wen-Kui Sun, Yang Hang, Feng Gao, Sheng-Xiang Ji, Can-Fang Lin, Bo Pang, Ming-Xiao Yao, Guo-Lin Wang, Lin Yao, Li-Jun Duan, Xiao Wei, Dian-Ming Kang, Mai-Juan Ma
EPI_ISL_413603	hCoV-19/Finland/FIN03032020B/2020	Europe / Finland / Helsinki	2020-03-03	Department of Virology and Immunology, University of Helsinki and Helsinki University Hospital, Huslab Finland	Department of Virology, Faculty of Medicine, University of Helsinki, Helsinki, Finland	Teemu Smura, Hannimari Kallio-Kokko, Olli Vapalahti
EPI_ISL_413604	hCoV-19/Finland/FIN03032020C/2020	Europe / Finland / Helsinki	2020-03-03	Department of Virology and Immunology, University of Helsinki and Helsinki University Hospital, Huslab Finland	Department of Virology, Faculty of Medicine, University of Helsinki, Helsinki, Finland	Teemu Smura, Hannimari Kallio-Kokko, Olli Vapalahti
EPI_ISL_414936	hCoV-19/Shandong/LY003/2020	Asia / China / Shandong	2020-01-23	Shandong Provincial Center for Disease Control and Prevention	Beijing Institute of Microbiology and Epidemiology	Xiao-Lin Jiang, Xiao-Li Zhang, Xiang-Na Zhao, Cun-Bao Li, Jie Lei, Zeng-Qiang Kou, Wen-Kui Sun, Yang Hang, Feng Gao, Sheng-Xiang Ji, Can-Fang Lin, Bo Pang, Ming-Xiao Yao, Guo-Lin Wang, Lin Yao, Li-Jun Duan, Xiao Wei, Dian-Ming Kang, Mai-Juan Ma
EPI_ISL_413605	hCoV-19/Finland/FIN01032020/2020	Europe / Finland / Helsinki	2020-03-01	Department of Virology and Immunology, University of Helsinki and Helsinki University Hospital, Huslab Finland	Department of Virology, Faculty of Medicine, University of Helsinki, Helsinki, Finland	Teemu Smura, Hannimari Kallio-Kokko, Olli Vapalahti
EPI_ISL_414935	hCoV-19/Shandong/LY002/2020	Asia / China / Shandong	2020-01-21	Shandong Provincial Center for Disease Control and Prevention	Beijing Institute of Microbiology and Epidemiology	Xiao-Lin Jiang, Xiao-Li Zhang, Xiang-Na Zhao, Cun-Bao Li, Jie Lei, Zeng-Qiang Kou, Wen-Kui Sun, Yang Hang, Feng Gao, Sheng-Xiang Ji, Can-Fang Lin, Bo Pang, Ming-Xiao Yao, Guo-Lin Wang, Lin Yao, Li-Jun Duan, Xiao Wei, Dian-Ming Kang, Mai-Juan Ma
EPI_ISL_413606	hCoV-19/USA/CruiseA-1/2020	North America / USA	2020-02-17	unknown	Pathogen Discovery, Respiratory Viruses Branch, Division of Viral Diseases, Centers for Dieases Control and Prevention	Anna Uehara, Ying Tao, Clinton R. Paden, Krista Queen, Jing Zhang, Yan Li, Mary S. Keckler, Alison S Laufer Halpin, Haibin Wang, Jasmine Padilla, Justin Lee, Christopher A. Elkins, Susan I. Gerber, Suxiang Tong
EPI_ISL_414938	hCoV-19/Shandong/LY005/2020	Asia / China / Shandong	2020-01-24	Shandong Provincial Center for Disease Control and Prevention	Beijing Institute of Microbiology and Epidemiology	Xiao-Lin Jiang, Xiao-Li Zhang, Xiang-Na Zhao, Cun-Bao Li, Jie Lei, Zeng-Qiang Kou, Wen-Kui Sun, Yang Hang, Feng Gao, Sheng-Xiang Ji, Can-Fang Lin, Bo Pang, Ming-Xiao Yao, Guo-Lin Wang, Lin Yao, Li-Jun Duan, Xiao Wei, Dian-Ming Kang, Mai-Juan Ma
EPI_ISL_413607	hCoV-19/USA/CruiseA-2/2020	North America / USA	2020-02-18	unknown	Pathogen Discovery, Respiratory Viruses Branch, Division of Viral Diseases, Centers for Dieases Control and Prevention	Anna Uehara, Ying Tao, Clinton R. Paden, Krista Queen, Jing Zhang, Yan Li, Mary S. Keckler, Alison S Laufer Halpin, Haibin Wang, Jasmine Padilla, Justin Lee, Christopher A. Elkins, Susan I. Gerber, Suxiang Tong
EPI_ISL_414937	hCoV-19/Shandong/LY004/2020	Asia / China / Shandong	2020-01-26	Shandong Provincial Center for Disease Control and Prevention	Beijing Institute of Microbiology and Epidemiology	Xiao-Lin Jiang, Xiao-Li Zhang, Xiang-Na Zhao, Cun-Bao Li, Jie Lei, Zeng-Qiang Kou, Wen-Kui Sun, Yang Hang, Feng Gao, Sheng-Xiang Ji, Can-Fang Lin, Bo Pang, Ming-Xiao Yao, Guo-Lin Wang, Lin Yao, Li-Jun Duan, Xiao Wei, Dian-Ming Kang, Mai-Juan Ma
EPI_ISL_413608	hCoV-19/USA/CruiseA-3/2020	North America / USA	2020-02-18	unknown	Pathogen Discovery, Respiratory Viruses Branch, Division of Viral Diseases, Centers for Dieases Control and Prevention	Anna Uehara, Ying Tao, Clinton R. Paden, Krista Queen, Jing Zhang, Yan Li, Mary S. Keckler, Alison S Laufer Halpin, Haibin Wang, Jasmine Padilla, Justin Lee, Christopher A. Elkins, Susan I. Gerber, Suxiang Tong
EPI_ISL_413609	hCoV-19/USA/CruiseA-4/2020	North America / USA	2020-02-21	unknown	Pathogen Discovery, Respiratory Viruses Branch, Division of Viral Diseases, Centers for Dieases Control and Prevention	Anna Uehara, Ying Tao, Clinton R. Paden, Krista Queen, Jing Zhang, Yan Li, Mary S. Keckler, Alison S Laufer Halpin, Haibin Wang, Jasmine Padilla, Justin Lee, Christopher A. Elkins, Susan I. Gerber, Suxiang Tong
EPI_ISL_414939	hCoV-19/Shandong/LY006/2020	Asia / China / Shandong	2020-01-25	Shandong Provincial Center for Disease Control and Prevention	Beijing Institute of Microbiology and Epidemiology	Xiao-Lin Jiang, Xiao-Li Zhang, Xiang-Na Zhao, Cun-Bao Li, Jie Lei, Zeng-Qiang Kou, Wen-Kui Sun, Yang Hang, Feng Gao, Sheng-Xiang Ji, Can-Fang Lin, Bo Pang, Ming-Xiao Yao, Guo-Lin Wang, Lin Yao, Li-Jun Duan, Xiao Wei, Dian-Ming Kang, Mai-Juan Ma
EPI_ISL_425624	hCoV-19/England/NOTT-10E9E8/2020	Europe / United Kingdom / England	2020-03-29	Queens Medical Centre, Clinical Microbiology Department / DeepSeq Nottingham	COVID-19 Genomics UK (COG-UK) Consortium	Gemma Clark, Wendy Smith, Manjinder Khakh, Hannah Howson-Wells, Jonathan Ball, Patrick McClure, Joseph Chappell, Theocharis Tsoleridis, Nadine Holmes, Matthew Carlisle, Christopher Moore, Fei Sang, Johnny Debebe, Victoria Wright, Matthew Loose
EPI_ISL_425623	hCoV-19/England/NOTT-10E9D9/2020	Europe / United Kingdom / England	2020-03-29	Queens Medical Centre, Clinical Microbiology Department / DeepSeq Nottingham	COVID-19 Genomics UK (COG-UK) Consortium	Gemma Clark, Wendy Smith, Manjinder Khakh, Hannah Howson-Wells, Jonathan Ball, Patrick McClure, Joseph Chappell, Theocharis Tsoleridis, Nadine Holmes, Matthew Carlisle, Christopher Moore, Fei Sang, Johnny Debebe, Victoria Wright, Matthew Loose
EPI_ISL_425622	hCoV-19/England/NOTT-10E9CA/2020	Europe / United Kingdom / England	2020-03-30	Queens Medical Centre, Clinical Microbiology Department / DeepSeq Nottingham	COVID-19 Genomics UK (COG-UK) Consortium	Gemma Clark, Wendy Smith, Manjinder Khakh, Hannah Howson-Wells, Jonathan Ball, Patrick McClure, Joseph Chappell, Theocharis Tsoleridis, Nadine Holmes, Matthew Carlisle, Christopher Moore, Fei Sang, Johnny Debebe, Victoria Wright, Matthew Loose
EPI_ISL_425621	hCoV-19/England/NOTT-10E9BB/2020	Europe / United Kingdom / England	2020-03-29	Queens Medical Centre, Clinical Microbiology Department / DeepSeq Nottingham	COVID-19 Genomics UK (COG-UK) Consortium	Gemma Clark, Wendy Smith, Manjinder Khakh, Hannah Howson-Wells, Jonathan Ball, Patrick McClure, Joseph Chappell, Theocharis Tsoleridis, Nadine Holmes, Matthew Carlisle, Christopher Moore, Fei Sang, Johnny Debebe, Victoria Wright, Matthew Loose
EPI_ISL_425620	hCoV-19/England/NOTT-10E9AC/2020	Europe / United Kingdom / England	2020-03-29	Queens Medical Centre, Clinical Microbiology Department / DeepSeq Nottingham	COVID-19 Genomics UK (COG-UK) Consortium	Gemma Clark, Wendy Smith, Manjinder Khakh, Hannah Howson-Wells, Jonathan Ball, Patrick McClure, Joseph Chappell, Theocharis Tsoleridis, Nadine Holmes, Matthew Carlisle, Christopher Moore, Fei Sang, Johnny Debebe, Victoria Wright, Matthew Loose
EPI_ISL_425619	hCoV-19/England/NOTT-10E99D/2020	Europe / United Kingdom / England	2020-03-29	Queens Medical Centre, Clinical Microbiology Department / DeepSeq Nottingham	COVID-19 Genomics UK (COG-UK) Consortium	Gemma Clark, Wendy Smith, Manjinder Khakh, Hannah Howson-Wells, Jonathan Ball, Patrick McClure, Joseph Chappell, Theocharis Tsoleridis, Nadine Holmes, Matthew Carlisle, Christopher Moore, Fei Sang, Johnny Debebe, Victoria Wright, Matthew Loose
EPI_ISL_425618	hCoV-19/England/NOTT-10E97F/2020	Europe / United Kingdom / England	2020-03-29	Queens Medical Centre, Clinical Microbiology Department / DeepSeq Nottingham	COVID-19 Genomics UK (COG-UK) Consortium	Gemma Clark, Wendy Smith, Manjinder Khakh, Hannah Howson-Wells, Jonathan Ball, Patrick McClure, Joseph Chappell, Theocharis Tsoleridis, Nadine Holmes, Matthew Carlisle, Christopher Moore, Fei Sang, Johnny Debebe, Victoria Wright, Matthew Loose
EPI_ISL_425617	hCoV-19/England/NOTT-10E960/2020	Europe / United Kingdom / England	2020-03-29	Queens Medical Centre, Clinical Microbiology Department / DeepSeq Nottingham	COVID-19 Genomics UK (COG-UK) Consortium	Gemma Clark, Wendy Smith, Manjinder Khakh, Hannah Howson-Wells, Jonathan Ball, Patrick McClure, Joseph Chappell, Theocharis Tsoleridis, Nadine Holmes, Matthew Carlisle, Christopher Moore, Fei Sang, Johnny Debebe, Victoria Wright, Matthew Loose
EPI_ISL_425616	hCoV-19/England/NOTT-10E951/2020	Europe / United Kingdom / England	2020-03-30	Queens Medical Centre, Clinical Microbiology Department / DeepSeq Nottingham	COVID-19 Genomics UK (COG-UK) Consortium	Gemma Clark, Wendy Smith, Manjinder Khakh, Hannah Howson-Wells, Jonathan Ball, Patrick McClure, Joseph Chappell, Theocharis Tsoleridis, Nadine Holmes, Matthew Carlisle, Christopher Moore, Fei Sang, Johnny Debebe, Victoria Wright, Matthew Loose
EPI_ISL_425615	hCoV-19/England/NOTT-10E942/2020	Europe / United Kingdom / England	2020-03-29	Queens Medical Centre, Clinical Microbiology Department / DeepSeq Nottingham	COVID-19 Genomics UK (COG-UK) Consortium	Gemma Clark, Wendy Smith, Manjinder Khakh, Hannah Howson-Wells, Jonathan Ball, Patrick McClure, Joseph Chappell, Theocharis Tsoleridis, Nadine Holmes, Matthew Carlisle, Christopher Moore, Fei Sang, Johnny Debebe, Victoria Wright, Matthew Loose
EPI_ISL_425614	hCoV-19/England/NOTT-10E933/2020	Europe / United Kingdom / England	2020-03-29	Queens Medical Centre, Clinical Microbiology Department / DeepSeq Nottingham	COVID-19 Genomics UK (COG-UK) Consortium	Gemma Clark, Wendy Smith, Manjinder Khakh, Hannah Howson-Wells, Jonathan Ball, Patrick McClure, Joseph Chappell, Theocharis Tsoleridis, Nadine Holmes, Matthew Carlisle, Christopher Moore, Fei Sang, Johnny Debebe, Victoria Wright, Matthew Loose
EPI_ISL_425613	hCoV-19/England/NOTT-10E924/2020	Europe / United Kingdom / England	2020-03-30	Queens Medical Centre, Clinical Microbiology Department / DeepSeq Nottingham	COVID-19 Genomics UK (COG-UK) Consortium	Gemma Clark, Wendy Smith, Manjinder Khakh, Hannah Howson-Wells, Jonathan Ball, Patrick McClure, Joseph Chappell, Theocharis Tsoleridis, Nadine Holmes, Matthew Carlisle, Christopher Moore, Fei Sang, Johnny Debebe, Victoria Wright, Matthew Loose
EPI_ISL_425612	hCoV-19/England/NOTT-10E915/2020	Europe / United Kingdom / England	2020-03-29	Queens Medical Centre, Clinical Microbiology Department / DeepSeq Nottingham	COVID-19 Genomics UK (COG-UK) Consortium	Gemma Clark, Wendy Smith, Manjinder Khakh, Hannah Howson-Wells, Jonathan Ball, Patrick McClure, Joseph Chappell, Theocharis Tsoleridis, Nadine Holmes, Matthew Carlisle, Christopher Moore, Fei Sang, Johnny Debebe, Victoria Wright, Matthew Loose
EPI_ISL_425611	hCoV-19/England/NOTT-10E8FA/2020	Europe / United Kingdom / England	2020-03-29	Queens Medical Centre, Clinical Microbiology Department / DeepSeq Nottingham	COVID-19 Genomics UK (COG-UK) Consortium	Gemma Clark, Wendy Smith, Manjinder Khakh, Hannah Howson-Wells, Jonathan Ball, Patrick McClure, Joseph Chappell, Theocharis Tsoleridis, Nadine Holmes, Matthew Carlisle, Christopher Moore, Fei Sang, Johnny Debebe, Victoria Wright, Matthew Loose
EPI_ISL_425610	hCoV-19/England/NOTT-10E8EB/2020	Europe / United Kingdom / England	2020-03-29	Queens Medical Centre, Clinical Microbiology Department / DeepSeq Nottingham	COVID-19 Genomics UK (COG-UK) Consortium	Gemma Clark, Wendy Smith, Manjinder Khakh, Hannah Howson-Wells, Jonathan Ball, Patrick McClure, Joseph Chappell, Theocharis Tsoleridis, Nadine Holmes, Matthew Carlisle, Christopher Moore, Fei Sang, Johnny Debebe, Victoria Wright, Matthew Loose
EPI_ISL_425609	hCoV-19/England/NOTT-10E8DC/2020	Europe / United Kingdom / England	2020-03-25	Queens Medical Centre, Clinical Microbiology Department / DeepSeq Nottingham	COVID-19 Genomics UK (COG-UK) Consortium	Gemma Clark, Wendy Smith, Manjinder Khakh, Hannah Howson-Wells, Jonathan Ball, Patrick McClure, Joseph Chappell, Theocharis Tsoleridis, Nadine Holmes, Matthew Carlisle, Christopher Moore, Fei Sang, Johnny Debebe, Victoria Wright, Matthew Loose
EPI_ISL_425608	hCoV-19/England/NOTT-10E8CD/2020	Europe / United Kingdom / England	2020-03-25	Queens Medical Centre, Clinical Microbiology Department / DeepSeq Nottingham	COVID-19 Genomics UK (COG-UK) Consortium	Gemma Clark, Wendy Smith, Manjinder Khakh, Hannah Howson-Wells, Jonathan Ball, Patrick McClure, Joseph Chappell, Theocharis Tsoleridis, Nadine Holmes, Matthew Carlisle, Christopher Moore, Fei Sang, Johnny Debebe, Victoria Wright, Matthew Loose
EPI_ISL_425607	hCoV-19/England/NOTT-10E8BE/2020	Europe / United Kingdom / England	2020-03-25	Queens Medical Centre, Clinical Microbiology Department / DeepSeq Nottingham	COVID-19 Genomics UK (COG-UK) Consortium	Gemma Clark, Wendy Smith, Manjinder Khakh, Hannah Howson-Wells, Jonathan Ball, Patrick McClure, Joseph Chappell, Theocharis Tsoleridis, Nadine Holmes, Matthew Carlisle, Christopher Moore, Fei Sang, Johnny Debebe, Victoria Wright, Matthew Loose
EPI_ISL_425606	hCoV-19/England/NOTT-10E8AF/2020	Europe / United Kingdom / England	2020-03-25	Queens Medical Centre, Clinical Microbiology Department / DeepSeq Nottingham	COVID-19 Genomics UK (COG-UK) Consortium	Gemma Clark, Wendy Smith, Manjinder Khakh, Hannah Howson-Wells, Jonathan Ball, Patrick McClure, Joseph Chappell, Theocharis Tsoleridis, Nadine Holmes, Matthew Carlisle, Christopher Moore, Fei Sang, Johnny Debebe, Victoria Wright, Matthew Loose
EPI_ISL_425605	hCoV-19/England/NOTT-10E890/2020	Europe / United Kingdom / England	2020-03-25	Queens Medical Centre, Clinical Microbiology Department / DeepSeq Nottingham	COVID-19 Genomics UK (COG-UK) Consortium	Gemma Clark, Wendy Smith, Manjinder Khakh, Hannah Howson-Wells, Jonathan Ball, Patrick McClure, Joseph Chappell, Theocharis Tsoleridis, Nadine Holmes, Matthew Carlisle, Christopher Moore, Fei Sang, Johnny Debebe, Victoria Wright, Matthew Loose
EPI_ISL_425604	hCoV-19/England/NOTT-10E881/2020	Europe / United Kingdom / England	2020-03-25	Queens Medical Centre, Clinical Microbiology Department / DeepSeq Nottingham	COVID-19 Genomics UK (COG-UK) Consortium	Gemma Clark, Wendy Smith, Manjinder Khakh, Hannah Howson-Wells, Jonathan Ball, Patrick McClure, Joseph Chappell, Theocharis Tsoleridis, Nadine Holmes, Matthew Carlisle, Christopher Moore, Fei Sang, Johnny Debebe, Victoria Wright, Matthew Loose
EPI_ISL_425603	hCoV-19/England/NOTT-10E872/2020	Europe / United Kingdom / England	2020-03-22	Queens Medical Centre, Clinical Microbiology Department / DeepSeq Nottingham	COVID-19 Genomics UK (COG-UK) Consortium	Gemma Clark, Wendy Smith, Manjinder Khakh, Hannah Howson-Wells, Jonathan Ball, Patrick McClure, Joseph Chappell, Theocharis Tsoleridis, Nadine Holmes, Matthew Carlisle, Christopher Moore, Fei Sang, Johnny Debebe, Victoria Wright, Matthew Loose
EPI_ISL_424315	hCoV-19/USA/ID-UW-1957/2020	North America / USA / Idaho	2020-03-20	UW Virology Lab	UW Virology Lab	Pavitra Roychoudhury, Hong Xie, Keith Jerome, Alexander Greninger
EPI_ISL_425646	hCoV-19/England/NOTT-10EB88/2020	Europe / United Kingdom / England	2020-03-12	Queens Medical Centre, Clinical Microbiology Department / DeepSeq Nottingham	COVID-19 Genomics UK (COG-UK) Consortium	Gemma Clark, Wendy Smith, Manjinder Khakh, Hannah Howson-Wells, Jonathan Ball, Patrick McClure, Joseph Chappell, Theocharis Tsoleridis, Nadine Holmes, Matthew Carlisle, Christopher Moore, Fei Sang, Johnny Debebe, Victoria Wright, Matthew Loose
EPI_ISL_424314	hCoV-19/USA/WA-UW-1921/2020	North America / USA / Washington	2020-03-24	UW Virology Lab	UW Virology Lab	Pavitra Roychoudhury, Hong Xie, Keith Jerome, Alexander Greninger
EPI_ISL_425645	hCoV-19/England/NOTT-10EB79/2020	Europe / United Kingdom / England	2020-03-18	Queens Medical Centre, Clinical Microbiology Department / DeepSeq Nottingham	COVID-19 Genomics UK (COG-UK) Consortium	Gemma Clark, Wendy Smith, Manjinder Khakh, Hannah Howson-Wells, Jonathan Ball, Patrick McClure, Joseph Chappell, Theocharis Tsoleridis, Nadine Holmes, Matthew Carlisle, Christopher Moore, Fei Sang, Johnny Debebe, Victoria Wright, Matthew Loose
EPI_ISL_424313	hCoV-19/USA/WA-UW-1956/2020	North America / USA / Washington	2020-03-24	UW Virology Lab	UW Virology Lab	Pavitra Roychoudhury, Hong Xie, Keith Jerome, Alexander Greninger
EPI_ISL_425644	hCoV-19/England/NOTT-10EB6A/2020	Europe / United Kingdom / England	2020-03-17	Queens Medical Centre, Clinical Microbiology Department / DeepSeq Nottingham	COVID-19 Genomics UK (COG-UK) Consortium	Gemma Clark, Wendy Smith, Manjinder Khakh, Hannah Howson-Wells, Jonathan Ball, Patrick McClure, Joseph Chappell, Theocharis Tsoleridis, Nadine Holmes, Matthew Carlisle, Christopher Moore, Fei Sang, Johnny Debebe, Victoria Wright, Matthew Loose
EPI_ISL_424312	hCoV-19/USA/WA-UW-1955/2020	North America / USA / Washington	2020-03-24	UW Virology Lab	UW Virology Lab	Pavitra Roychoudhury, Hong Xie, Keith Jerome, Alexander Greninger
EPI_ISL_425643	hCoV-19/England/NOTT-10EB3D/2020	Europe / United Kingdom / England	2020-03-30	Queens Medical Centre, Clinical Microbiology Department / DeepSeq Nottingham	COVID-19 Genomics UK (COG-UK) Consortium	Gemma Clark, Wendy Smith, Manjinder Khakh, Hannah Howson-Wells, Jonathan Ball, Patrick McClure, Joseph Chappell, Theocharis Tsoleridis, Nadine Holmes, Matthew Carlisle, Christopher Moore, Fei Sang, Johnny Debebe, Victoria Wright, Matthew Loose
EPI_ISL_424311	hCoV-19/USA/WA-UW-1880/2020	North America / USA / Washington	2020-03-24	UW Virology Lab	UW Virology Lab	Pavitra Roychoudhury, Hong Xie, Keith Jerome, Alexander Greninger
EPI_ISL_425642	hCoV-19/England/NOTT-10EB2E/2020	Europe / United Kingdom / England	2020-03-30	Queens Medical Centre, Clinical Microbiology Department / DeepSeq Nottingham	COVID-19 Genomics UK (COG-UK) Consortium	Gemma Clark, Wendy Smith, Manjinder Khakh, Hannah Howson-Wells, Jonathan Ball, Patrick McClure, Joseph Chappell, Theocharis Tsoleridis, Nadine Holmes, Matthew Carlisle, Christopher Moore, Fei Sang, Johnny Debebe, Victoria Wright, Matthew Loose
EPI_ISL_424310	hCoV-19/USA/WA-UW-1888/2020	North America / USA / Washington	2020-03-23	UW Virology Lab	UW Virology Lab	Pavitra Roychoudhury, Hong Xie, Keith Jerome, Alexander Greninger
EPI_ISL_425641	hCoV-19/England/NOTT-10EB1F/2020	Europe / United Kingdom / England	2020-03-30	Queens Medical Centre, Clinical Microbiology Department / DeepSeq Nottingham	COVID-19 Genomics UK (COG-UK) Consortium	Gemma Clark, Wendy Smith, Manjinder Khakh, Hannah Howson-Wells, Jonathan Ball, Patrick McClure, Joseph Chappell, Theocharis Tsoleridis, Nadine Holmes, Matthew Carlisle, Christopher Moore, Fei Sang, Johnny Debebe, Victoria Wright, Matthew Loose
EPI_ISL_425640	hCoV-19/England/NOTT-10EAF4/2020	Europe / United Kingdom / England	2020-03-30	Queens Medical Centre, Clinical Microbiology Department / DeepSeq Nottingham	COVID-19 Genomics UK (COG-UK) Consortium	Gemma Clark, Wendy Smith, Manjinder Khakh, Hannah Howson-Wells, Jonathan Ball, Patrick McClure, Joseph Chappell, Theocharis Tsoleridis, Nadine Holmes, Matthew Carlisle, Christopher Moore, Fei Sang, Johnny Debebe, Victoria Wright, Matthew Loose
EPI_ISL_424309	hCoV-19/USA/WA-UW-1881/2020	North America / USA / Washington	2020-03-24	UW Virology Lab	UW Virology Lab	Pavitra Roychoudhury, Hong Xie, Keith Jerome, Alexander Greninger
EPI_ISL_424308	hCoV-19/USA/OR-UW-1887/2020	North America / USA / Oregon	2020-03-22	UW Virology Lab	UW Virology Lab	Pavitra Roychoudhury, Hong Xie, Keith Jerome, Alexander Greninger
EPI_ISL_425639	hCoV-19/England/NOTT-10EAE5/2020	Europe / United Kingdom / England	2020-03-30	Queens Medical Centre, Clinical Microbiology Department / DeepSeq Nottingham	COVID-19 Genomics UK (COG-UK) Consortium	Gemma Clark, Wendy Smith, Manjinder Khakh, Hannah Howson-Wells, Jonathan Ball, Patrick McClure, Joseph Chappell, Theocharis Tsoleridis, Nadine Holmes, Matthew Carlisle, Christopher Moore, Fei Sang, Johnny Debebe, Victoria Wright, Matthew Loose
EPI_ISL_424307	hCoV-19/USA/OR-UW-1885/2020	North America / USA / Oregon	2020-03-23	UW Virology Lab	UW Virology Lab	Pavitra Roychoudhury, Hong Xie, Keith Jerome, Alexander Greninger
EPI_ISL_425638	hCoV-19/England/NOTT-10EAD6/2020	Europe / United Kingdom / England	2020-03-30	Queens Medical Centre, Clinical Microbiology Department / DeepSeq Nottingham	COVID-19 Genomics UK (COG-UK) Consortium	Gemma Clark, Wendy Smith, Manjinder Khakh, Hannah Howson-Wells, Jonathan Ball, Patrick McClure, Joseph Chappell, Theocharis Tsoleridis, Nadine Holmes, Matthew Carlisle, Christopher Moore, Fei Sang, Johnny Debebe, Victoria Wright, Matthew Loose
EPI_ISL_424306	hCoV-19/USA/WA-UW-1874/2020	North America / USA / Washington	2020-03-23	UW Virology Lab	UW Virology Lab	Pavitra Roychoudhury, Hong Xie, Keith Jerome, Alexander Greninger
EPI_ISL_425637	hCoV-19/England/NOTT-10EAC7/2020	Europe / United Kingdom / England	2020-03-30	Queens Medical Centre, Clinical Microbiology Department / DeepSeq Nottingham	COVID-19 Genomics UK (COG-UK) Consortium	Gemma Clark, Wendy Smith, Manjinder Khakh, Hannah Howson-Wells, Jonathan Ball, Patrick McClure, Joseph Chappell, Theocharis Tsoleridis, Nadine Holmes, Matthew Carlisle, Christopher Moore, Fei Sang, Johnny Debebe, Victoria Wright, Matthew Loose
EPI_ISL_424305	hCoV-19/USA/WA-UW-1877/2020	North America / USA / Washington	2020-03-24	UW Virology Lab	UW Virology Lab	Pavitra Roychoudhury, Hong Xie, Keith Jerome, Alexander Greninger
EPI_ISL_425636	hCoV-19/England/NOTT-10EAB8/2020	Europe / United Kingdom / England	2020-03-30	Queens Medical Centre, Clinical Microbiology Department / DeepSeq Nottingham	COVID-19 Genomics UK (COG-UK) Consortium	Gemma Clark, Wendy Smith, Manjinder Khakh, Hannah Howson-Wells, Jonathan Ball, Patrick McClure, Joseph Chappell, Theocharis Tsoleridis, Nadine Holmes, Matthew Carlisle, Christopher Moore, Fei Sang, Johnny Debebe, Victoria Wright, Matthew Loose
EPI_ISL_424304	hCoV-19/USA/WA-UW-1930/2020	North America / USA / Washington	2020-03-24	UW Virology Lab	UW Virology Lab	Pavitra Roychoudhury, Hong Xie, Keith Jerome, Alexander Greninger
EPI_ISL_425635	hCoV-19/England/NOTT-10EAA9/2020	Europe / United Kingdom / England	2020-03-30	Queens Medical Centre, Clinical Microbiology Department / DeepSeq Nottingham	COVID-19 Genomics UK (COG-UK) Consortium	Gemma Clark, Wendy Smith, Manjinder Khakh, Hannah Howson-Wells, Jonathan Ball, Patrick McClure, Joseph Chappell, Theocharis Tsoleridis, Nadine Holmes, Matthew Carlisle, Christopher Moore, Fei Sang, Johnny Debebe, Victoria Wright, Matthew Loose
EPI_ISL_424303	hCoV-19/USA/OR-UW-1937/2020	North America / USA / Oregon	2020-03-21	UW Virology Lab	UW Virology Lab	Pavitra Roychoudhury, Hong Xie, Keith Jerome, Alexander Greninger
EPI_ISL_425634	hCoV-19/England/NOTT-10EA9A/2020	Europe / United Kingdom / England	2020-03-29	Queens Medical Centre, Clinical Microbiology Department / DeepSeq Nottingham	COVID-19 Genomics UK (COG-UK) Consortium	Gemma Clark, Wendy Smith, Manjinder Khakh, Hannah Howson-Wells, Jonathan Ball, Patrick McClure, Joseph Chappell, Theocharis Tsoleridis, Nadine Holmes, Matthew Carlisle, Christopher Moore, Fei Sang, Johnny Debebe, Victoria Wright, Matthew Loose
EPI_ISL_424302	hCoV-19/USA/WA-UW-1878/2020	North America / USA / Washington	2020-03-24	UW Virology Lab	UW Virology Lab	Pavitra Roychoudhury, Hong Xie, Keith Jerome, Alexander Greninger
EPI_ISL_425633	hCoV-19/England/NOTT-10EA8B/2020	Europe / United Kingdom / England	2020-03-29	Queens Medical Centre, Clinical Microbiology Department / DeepSeq Nottingham	COVID-19 Genomics UK (COG-UK) Consortium	Gemma Clark, Wendy Smith, Manjinder Khakh, Hannah Howson-Wells, Jonathan Ball, Patrick McClure, Joseph Chappell, Theocharis Tsoleridis, Nadine Holmes, Matthew Carlisle, Christopher Moore, Fei Sang, Johnny Debebe, Victoria Wright, Matthew Loose
EPI_ISL_424301	hCoV-19/USA/WA-UW-1948/2020	North America / USA / Washington	2020-03-24	UW Virology Lab	UW Virology Lab	Pavitra Roychoudhury, Hong Xie, Keith Jerome, Alexander Greninger
EPI_ISL_425632	hCoV-19/England/NOTT-10EA7C/2020	Europe / United Kingdom / England	2020-03-30	Queens Medical Centre, Clinical Microbiology Department / DeepSeq Nottingham	COVID-19 Genomics UK (COG-UK) Consortium	Gemma Clark, Wendy Smith, Manjinder Khakh, Hannah Howson-Wells, Jonathan Ball, Patrick McClure, Joseph Chappell, Theocharis Tsoleridis, Nadine Holmes, Matthew Carlisle, Christopher Moore, Fei Sang, Johnny Debebe, Victoria Wright, Matthew Loose
EPI_ISL_424300	hCoV-19/USA/WA-UW-1879/2020	North America / USA / Washington	2020-03-21	UW Virology Lab	UW Virology Lab	Pavitra Roychoudhury, Hong Xie, Keith Jerome, Alexander Greninger
EPI_ISL_425631	hCoV-19/England/NOTT-10EA6D/2020	Europe / United Kingdom / England	2020-03-29	Queens Medical Centre, Clinical Microbiology Department / DeepSeq Nottingham	COVID-19 Genomics UK (COG-UK) Consortium	Gemma Clark, Wendy Smith, Manjinder Khakh, Hannah Howson-Wells, Jonathan Ball, Patrick McClure, Joseph Chappell, Theocharis Tsoleridis, Nadine Holmes, Matthew Carlisle, Christopher Moore, Fei Sang, Johnny Debebe, Victoria Wright, Matthew Loose
EPI_ISL_425630	hCoV-19/England/NOTT-10EA5E/2020	Europe / United Kingdom / England	2020-03-29	Queens Medical Centre, Clinical Microbiology Department / DeepSeq Nottingham	COVID-19 Genomics UK (COG-UK) Consortium	Gemma Clark, Wendy Smith, Manjinder Khakh, Hannah Howson-Wells, Jonathan Ball, Patrick McClure, Joseph Chappell, Theocharis Tsoleridis, Nadine Holmes, Matthew Carlisle, Christopher Moore, Fei Sang, Johnny Debebe, Victoria Wright, Matthew Loose
EPI_ISL_413650	hCoV-19/USA/WA15-UW11/2020	North America / USA / Washington	2020-03-05	UW Virology Lab	UW Virology Lab	Pavitra Roychoudhury, Hong Xie, Keith Jerome, Alexander Greninger
EPI_ISL_413651	hCoV-19/USA/WA16-UW12/2020	North America / USA / Washington	2020-03-05	UW Virology Lab	UW Virology Lab	Pavitra Roychoudhury, Hong Xie, Keith Jerome, Alexander Greninger
EPI_ISL_413652	hCoV-19/USA/WA17-UW13/2020	North America / USA / Washington	2020-03-05	UW Virology Lab	UW Virology Lab	Pavitra Roychoudhury, Hong Xie, Keith Jerome, Alexander Greninger
EPI_ISL_413653	hCoV-19/USA/WA18-UW14/2020	North America / USA / Washington	2020-03-05	UW Virology Lab	UW Virology Lab	Pavitra Roychoudhury, Hong Xie, Keith Jerome, Alexander Greninger
EPI_ISL_413647	hCoV-19/Portugal/CV62/2020	Europe / Portugal	2020-03-01	Centro Hospital do Porto, E.P.E. - H. Geral de Santo Antonio	Instituto Nacional de Saude (INSA)	Raquel Guiomar, Inês Costa, Pedro Pechirra, Joana Mendonça, Luís Vieira, Helena Ramos, Joana Isidro, Vítor Borges, João Paulo Gomes
EPI_ISL_413648	hCoV-19/Portugal/CV63/2020	Europe / Portugal	2020-03-01	Centro Hospitalar e Universitário de Sao Joao, Porto	Instituto Nacional de Saude (INSA)	Raquel Guiomar, Inês Costa, Pedro Pechirra, Joana Mendonça, Luís Vieira, João Tiago Guimarães, Joana Isidro, Vítor Borges, João Paulo Gomes
EPI_ISL_413649	hCoV-19/USA/WA14-UW10/2020	North America / USA / Washington	2020-03-05	UW Virology Lab	UW Virology Lab	Pavitra Roychoudhury, Hong Xie, Keith Jerome, Alexander Greninger
EPI_ISL_425629	hCoV-19/England/NOTT-10EA4F/2020	Europe / United Kingdom / England	2020-03-29	Queens Medical Centre, Clinical Microbiology Department / DeepSeq Nottingham	COVID-19 Genomics UK (COG-UK) Consortium	Gemma Clark, Wendy Smith, Manjinder Khakh, Hannah Howson-Wells, Jonathan Ball, Patrick McClure, Joseph Chappell, Theocharis Tsoleridis, Nadine Holmes, Matthew Carlisle, Christopher Moore, Fei Sang, Johnny Debebe, Victoria Wright, Matthew Loose
EPI_ISL_425628	hCoV-19/England/NOTT-10EA30/2020	Europe / United Kingdom / England	2020-03-30	Queens Medical Centre, Clinical Microbiology Department / DeepSeq Nottingham	COVID-19 Genomics UK (COG-UK) Consortium	Gemma Clark, Wendy Smith, Manjinder Khakh, Hannah Howson-Wells, Jonathan Ball, Patrick McClure, Joseph Chappell, Theocharis Tsoleridis, Nadine Holmes, Matthew Carlisle, Christopher Moore, Fei Sang, Johnny Debebe, Victoria Wright, Matthew Loose
EPI_ISL_425627	hCoV-19/England/NOTT-10EA21/2020	Europe / United Kingdom / England	2020-03-29	Queens Medical Centre, Clinical Microbiology Department / DeepSeq Nottingham	COVID-19 Genomics UK (COG-UK) Consortium	Gemma Clark, Wendy Smith, Manjinder Khakh, Hannah Howson-Wells, Jonathan Ball, Patrick McClure, Joseph Chappell, Theocharis Tsoleridis, Nadine Holmes, Matthew Carlisle, Christopher Moore, Fei Sang, Johnny Debebe, Victoria Wright, Matthew Loose
EPI_ISL_425626	hCoV-19/England/NOTT-10EA03/2020	Europe / United Kingdom / England	2020-03-28	Queens Medical Centre, Clinical Microbiology Department / DeepSeq Nottingham	COVID-19 Genomics UK (COG-UK) Consortium	Gemma Clark, Wendy Smith, Manjinder Khakh, Hannah Howson-Wells, Jonathan Ball, Patrick McClure, Joseph Chappell, Theocharis Tsoleridis, Nadine Holmes, Matthew Carlisle, Christopher Moore, Fei Sang, Johnny Debebe, Victoria Wright, Matthew Loose
EPI_ISL_425625	hCoV-19/England/NOTT-10E9F7/2020	Europe / United Kingdom / England	2020-03-28	Queens Medical Centre, Clinical Microbiology Department / DeepSeq Nottingham	COVID-19 Genomics UK (COG-UK) Consortium	Gemma Clark, Wendy Smith, Manjinder Khakh, Hannah Howson-Wells, Jonathan Ball, Patrick McClure, Joseph Chappell, Theocharis Tsoleridis, Nadine Holmes, Matthew Carlisle, Christopher Moore, Fei Sang, Johnny Debebe, Victoria Wright, Matthew Loose
EPI_ISL_423005	hCoV-19/USA/WA-UW-1603/2020	North America / USA / Washington	2020-03-19	UW Virology Lab	UW Virology Lab	Pavitra Roychoudhury, Hong Xie, Keith Jerome, Alexander Greninger
EPI_ISL_424337	hCoV-19/USA/WA-UW-1977/2020	North America / USA / Washington	2020-03-24	UW Virology Lab	UW Virology Lab	Pavitra Roychoudhury, Hong Xie, Keith Jerome, Alexander Greninger
EPI_ISL_425668	hCoV-19/Scotland/CVR125/2020	Europe / United Kingdom / Scotland	2020-03-14	West of Scotland Specialist Virology Centre, NHSGGC / MRC-University of Glasgow Centre for Virus Research	COVID-19 Genomics UK (COG-UK) Consortium	Ana da Silva Filipe, Kathy Smollett, Stephen Carmichael, Natasha Johnson, Daniel Mair, Lily Tong, Jenna Nichols; Sarah McDonald; Richard Orton, Joseph Hughes, Sreenu Vattipally, David L Robertson; Kathy Li, Natasha Jesudason, Rajiv Shah, James Shepherd, Antonia Ho, Emma Thomson; Alasdair MacLean, Rory Gunson.
EPI_ISL_423006	hCoV-19/USA/WA-UW-1611/2020	North America / USA / Washington	2020-03-19	UW Virology Lab	UW Virology Lab	Pavitra Roychoudhury, Hong Xie, Keith Jerome, Alexander Greninger
EPI_ISL_424336	hCoV-19/USA/WA-UW-1988/2020	North America / USA / Washington	2020-03-24	UW Virology Lab	UW Virology Lab	Pavitra Roychoudhury, Hong Xie, Keith Jerome, Alexander Greninger
EPI_ISL_425667	hCoV-19/Scotland/CVR124/2020	Europe / United Kingdom / Scotland	2020-03-16	West of Scotland Specialist Virology Centre, NHSGGC / MRC-University of Glasgow Centre for Virus Research	COVID-19 Genomics UK (COG-UK) Consortium	Ana da Silva Filipe, Kathy Smollett, Stephen Carmichael, Natasha Johnson, Daniel Mair, Lily Tong, Jenna Nichols; Sarah McDonald; Richard Orton, Joseph Hughes, Sreenu Vattipally, David L Robertson; Kathy Li, Natasha Jesudason, Rajiv Shah, James Shepherd, Antonia Ho, Emma Thomson; Alasdair MacLean, Rory Gunson.
EPI_ISL_423003	hCoV-19/USA/WA-UW-1583/2020	North America / USA / Washington	2020-03-19	UW Virology Lab	UW Virology Lab	Pavitra Roychoudhury, Hong Xie, Keith Jerome, Alexander Greninger
EPI_ISL_424335	hCoV-19/USA/WA-UW-1998/2020	North America / USA / Washington	2020-03-24	UW Virology Lab	UW Virology Lab	Pavitra Roychoudhury, Hong Xie, Keith Jerome, Alexander Greninger
EPI_ISL_425666	hCoV-19/Scotland/CVR123/2020	Europe / United Kingdom / Scotland	2020-03-13	West of Scotland Specialist Virology Centre, NHSGGC / MRC-University of Glasgow Centre for Virus Research	COVID-19 Genomics UK (COG-UK) Consortium	Ana da Silva Filipe, Kathy Smollett, Stephen Carmichael, Natasha Johnson, Daniel Mair, Lily Tong, Jenna Nichols; Sarah McDonald; Richard Orton, Joseph Hughes, Sreenu Vattipally, David L Robertson; Kathy Li, Natasha Jesudason, Rajiv Shah, James Shepherd, Antonia Ho, Emma Thomson; Alasdair MacLean, Rory Gunson.
EPI_ISL_423004	hCoV-19/USA/WA-UW-1581/2020	North America / USA / Washington	2020-03-19	UW Virology Lab	UW Virology Lab	Pavitra Roychoudhury, Hong Xie, Keith Jerome, Alexander Greninger
EPI_ISL_424334	hCoV-19/USA/WA-UW-1994/2020	North America / USA / Washington	2020-03-24	UW Virology Lab	UW Virology Lab	Pavitra Roychoudhury, Hong Xie, Keith Jerome, Alexander Greninger
EPI_ISL_425665	hCoV-19/Scotland/CVR122/2020	Europe / United Kingdom / Scotland	2020-03-15	West of Scotland Specialist Virology Centre, NHSGGC / MRC-University of Glasgow Centre for Virus Research	COVID-19 Genomics UK (COG-UK) Consortium	Ana da Silva Filipe, Kathy Smollett, Stephen Carmichael, Natasha Johnson, Daniel Mair, Lily Tong, Jenna Nichols; Sarah McDonald; Richard Orton, Joseph Hughes, Sreenu Vattipally, David L Robertson; Kathy Li, Natasha Jesudason, Rajiv Shah, James Shepherd, Antonia Ho, Emma Thomson; Alasdair MacLean, Rory Gunson.
EPI_ISL_423001	hCoV-19/USA/WA-UW-1567/2020	North America / USA / Washington	2020-03-19	UW Virology Lab	UW Virology Lab	Pavitra Roychoudhury, Hong Xie, Keith Jerome, Alexander Greninger
EPI_ISL_424333	hCoV-19/USA/WA-UW-2006/2020	North America / USA / Washington	2020-03-24	UW Virology Lab	UW Virology Lab	Pavitra Roychoudhury, Hong Xie, Keith Jerome, Alexander Greninger
EPI_ISL_425664	hCoV-19/Scotland/CVR120/2020	Europe / United Kingdom / Scotland	2020-03-14	West of Scotland Specialist Virology Centre, NHSGGC / MRC-University of Glasgow Centre for Virus Research	COVID-19 Genomics UK (COG-UK) Consortium	Ana da Silva Filipe, Kathy Smollett, Stephen Carmichael, Natasha Johnson, Daniel Mair, Lily Tong, Jenna Nichols; Sarah McDonald; Richard Orton, Joseph Hughes, Sreenu Vattipally, David L Robertson; Kathy Li, Natasha Jesudason, Rajiv Shah, James Shepherd, Antonia Ho, Emma Thomson; Alasdair MacLean, Rory Gunson.
EPI_ISL_423002	hCoV-19/USA/WA-UW-1593/2020	North America / USA / Washington	2020-03-19	UW Virology Lab	UW Virology Lab	Pavitra Roychoudhury, Hong Xie, Keith Jerome, Alexander Greninger
EPI_ISL_424332	hCoV-19/USA/WA-UW-1917/2020	North America / USA / Washington	2020-03-22	UW Virology Lab	UW Virology Lab	Pavitra Roychoudhury, Hong Xie, Keith Jerome, Alexander Greninger
EPI_ISL_425663	hCoV-19/Scotland/CVR12/2020	Europe / United Kingdom / Scotland	2020-03-10	West of Scotland Specialist Virology Centre, NHSGGC / MRC-University of Glasgow Centre for Virus Research	COVID-19 Genomics UK (COG-UK) Consortium	Ana da Silva Filipe, Kathy Smollett, Stephen Carmichael, Natasha Johnson, Daniel Mair, Lily Tong, Jenna Nichols; Sarah McDonald; Richard Orton, Joseph Hughes, Sreenu Vattipally, David L Robertson; Kathy Li, Natasha Jesudason, Rajiv Shah, James Shepherd, Antonia Ho, Emma Thomson; Alasdair MacLean, Rory Gunson.
EPI_ISL_424331	hCoV-19/USA/WA-UW-1907/2020	North America / USA / Washington	2020-03-22	UW Virology Lab	UW Virology Lab	Pavitra Roychoudhury, Hong Xie, Keith Jerome, Alexander Greninger
EPI_ISL_425662	hCoV-19/Scotland/CVR118/2020	Europe / United Kingdom / Scotland	2020-03-12	West of Scotland Specialist Virology Centre, NHSGGC / MRC-University of Glasgow Centre for Virus Research	COVID-19 Genomics UK (COG-UK) Consortium	Ana da Silva Filipe, Kathy Smollett, Stephen Carmichael, Natasha Johnson, Daniel Mair, Lily Tong, Jenna Nichols; Sarah McDonald; Richard Orton, Joseph Hughes, Sreenu Vattipally, David L Robertson; Kathy Li, Natasha Jesudason, Rajiv Shah, James Shepherd, Antonia Ho, Emma Thomson; Alasdair MacLean, Rory Gunson.
EPI_ISL_423000	hCoV-19/USA/WA-UW-1420/2020	North America / USA / Washington	2020-03-18	UW Virology Lab	UW Virology Lab	Pavitra Roychoudhury, Hong Xie, Keith Jerome, Alexander Greninger
EPI_ISL_424330	hCoV-19/USA/WA-UW-1865/2020	North America / USA / Washington	2020-03-23	UW Virology Lab	UW Virology Lab	Pavitra Roychoudhury, Hong Xie, Keith Jerome, Alexander Greninger
EPI_ISL_425661	hCoV-19/Scotland/CVR117/2020	Europe / United Kingdom / Scotland	2020-03-12	West of Scotland Specialist Virology Centre, NHSGGC / MRC-University of Glasgow Centre for Virus Research	COVID-19 Genomics UK (COG-UK) Consortium	Ana da Silva Filipe, Kathy Smollett, Stephen Carmichael, Natasha Johnson, Daniel Mair, Lily Tong, Jenna Nichols; Sarah McDonald; Richard Orton, Joseph Hughes, Sreenu Vattipally, David L Robertson; Kathy Li, Natasha Jesudason, Rajiv Shah, James Shepherd, Antonia Ho, Emma Thomson; Alasdair MacLean, Rory Gunson.
EPI_ISL_425660	hCoV-19/Scotland/CVR115/2020	Europe / United Kingdom / Scotland	2020-03-13	West of Scotland Specialist Virology Centre, NHSGGC / MRC-University of Glasgow Centre for Virus Research	COVID-19 Genomics UK (COG-UK) Consortium	Ana da Silva Filipe, Kathy Smollett, Stephen Carmichael, Natasha Johnson, Daniel Mair, Lily Tong, Jenna Nichols; Sarah McDonald; Richard Orton, Joseph Hughes, Sreenu Vattipally, David L Robertson; Kathy Li, Natasha Jesudason, Rajiv Shah, James Shepherd, Antonia Ho, Emma Thomson; Alasdair MacLean, Rory Gunson.
EPI_ISL_424329	hCoV-19/USA/WA-UW-1984/2020	North America / USA / Washington	2020-03-24	UW Virology Lab	UW Virology Lab	Pavitra Roychoudhury, Hong Xie, Keith Jerome, Alexander Greninger
EPI_ISL_424328	hCoV-19/USA/WA-UW-1963/2020	North America / USA / Washington	2020-03-24	UW Virology Lab	UW Virology Lab	Pavitra Roychoudhury, Hong Xie, Keith Jerome, Alexander Greninger
EPI_ISL_425659	hCoV-19/Scotland/CVR114/2020	Europe / United Kingdom / Scotland	2020-03-13	West of Scotland Specialist Virology Centre, NHSGGC / MRC-University of Glasgow Centre for Virus Research	COVID-19 Genomics UK (COG-UK) Consortium	Ana da Silva Filipe, Kathy Smollett, Stephen Carmichael, Natasha Johnson, Daniel Mair, Lily Tong, Jenna Nichols; Sarah McDonald; Richard Orton, Joseph Hughes, Sreenu Vattipally, David L Robertson; Kathy Li, Natasha Jesudason, Rajiv Shah, James Shepherd, Antonia Ho, Emma Thomson; Alasdair MacLean, Rory Gunson.
EPI_ISL_424327	hCoV-19/USA/WA-UW-1947/2020	North America / USA / Washington	2020-03-23	UW Virology Lab	UW Virology Lab	Pavitra Roychoudhury, Hong Xie, Keith Jerome, Alexander Greninger
EPI_ISL_425658	hCoV-19/Scotland/CVR113/2020	Europe / United Kingdom / Scotland	2020-03-15	West of Scotland Specialist Virology Centre, NHSGGC / MRC-University of Glasgow Centre for Virus Research	COVID-19 Genomics UK (COG-UK) Consortium	Ana da Silva Filipe, Kathy Smollett, Stephen Carmichael, Natasha Johnson, Daniel Mair, Lily Tong, Jenna Nichols; Sarah McDonald; Richard Orton, Joseph Hughes, Sreenu Vattipally, David L Robertson; Kathy Li, Natasha Jesudason, Rajiv Shah, James Shepherd, Antonia Ho, Emma Thomson; Alasdair MacLean, Rory Gunson.
EPI_ISL_424326	hCoV-19/USA/WA-UW-1968/2020	North America / USA / Washington	2020-03-20	UW Virology Lab	UW Virology Lab	Pavitra Roychoudhury, Hong Xie, Keith Jerome, Alexander Greninger
EPI_ISL_425657	hCoV-19/Scotland/CVR112/2020	Europe / United Kingdom / Scotland	2020-03-15	West of Scotland Specialist Virology Centre, NHSGGC / MRC-University of Glasgow Centre for Virus Research	COVID-19 Genomics UK (COG-UK) Consortium	Ana da Silva Filipe, Kathy Smollett, Stephen Carmichael, Natasha Johnson, Daniel Mair, Lily Tong, Jenna Nichols; Sarah McDonald; Richard Orton, Joseph Hughes, Sreenu Vattipally, David L Robertson; Kathy Li, Natasha Jesudason, Rajiv Shah, James Shepherd, Antonia Ho, Emma Thomson; Alasdair MacLean, Rory Gunson.
EPI_ISL_424325	hCoV-19/USA/WA-UW-1954/2020	North America / USA / Washington	2020-03-24	UW Virology Lab	UW Virology Lab	Pavitra Roychoudhury, Hong Xie, Keith Jerome, Alexander Greninger
EPI_ISL_425656	hCoV-19/Scotland/CVR110/2020	Europe / United Kingdom / Scotland	2020-03-14	West of Scotland Specialist Virology Centre, NHSGGC / MRC-University of Glasgow Centre for Virus Research	COVID-19 Genomics UK (COG-UK) Consortium	Ana da Silva Filipe, Kathy Smollett, Stephen Carmichael, Natasha Johnson, Daniel Mair, Lily Tong, Jenna Nichols; Sarah McDonald; Richard Orton, Joseph Hughes, Sreenu Vattipally, David L Robertson; Kathy Li, Natasha Jesudason, Rajiv Shah, James Shepherd, Antonia Ho, Emma Thomson; Alasdair MacLean, Rory Gunson.
EPI_ISL_424324	hCoV-19/USA/WA-UW-1965/2020	North America / USA / Washington	2020-03-24	UW Virology Lab	UW Virology Lab	Pavitra Roychoudhury, Hong Xie, Keith Jerome, Alexander Greninger
EPI_ISL_425655	hCoV-19/Scotland/CVR11/2020	Europe / United Kingdom / Scotland	2020-03-10	West of Scotland Specialist Virology Centre, NHSGGC / MRC-University of Glasgow Centre for Virus Research	COVID-19 Genomics UK (COG-UK) Consortium	Ana da Silva Filipe, Kathy Smollett, Stephen Carmichael, Natasha Johnson, Daniel Mair, Lily Tong, Jenna Nichols; Sarah McDonald; Richard Orton, Joseph Hughes, Sreenu Vattipally, David L Robertson; Kathy Li, Natasha Jesudason, Rajiv Shah, James Shepherd, Antonia Ho, Emma Thomson; Alasdair MacLean, Rory Gunson.
EPI_ISL_424323	hCoV-19/USA/WA-UW-1944/2020	North America / USA / Washington	2020-03-24	UW Virology Lab	UW Virology Lab	Pavitra Roychoudhury, Hong Xie, Keith Jerome, Alexander Greninger
EPI_ISL_425654	hCoV-19/Scotland/CVR108/2020	Europe / United Kingdom / Scotland	2020-03-13	West of Scotland Specialist Virology Centre, NHSGGC / MRC-University of Glasgow Centre for Virus Research	COVID-19 Genomics UK (COG-UK) Consortium	Ana da Silva Filipe, Kathy Smollett, Stephen Carmichael, Natasha Johnson, Daniel Mair, Lily Tong, Jenna Nichols; Sarah McDonald; Richard Orton, Joseph Hughes, Sreenu Vattipally, David L Robertson; Kathy Li, Natasha Jesudason, Rajiv Shah, James Shepherd, Antonia Ho, Emma Thomson; Alasdair MacLean, Rory Gunson.
EPI_ISL_424322	hCoV-19/USA/ID-UW-1934/2020	North America / USA / Idaho	2020-03-20	UW Virology Lab	UW Virology Lab	Pavitra Roychoudhury, Hong Xie, Keith Jerome, Alexander Greninger
EPI_ISL_425653	hCoV-19/Scotland/CVR107/2020	Europe / United Kingdom / Scotland	2020-03-13	West of Scotland Specialist Virology Centre, NHSGGC / MRC-University of Glasgow Centre for Virus Research	COVID-19 Genomics UK (COG-UK) Consortium	Ana da Silva Filipe, Kathy Smollett, Stephen Carmichael, Natasha Johnson, Daniel Mair, Lily Tong, Jenna Nichols; Sarah McDonald; Richard Orton, Joseph Hughes, Sreenu Vattipally, David L Robertson; Kathy Li, Natasha Jesudason, Rajiv Shah, James Shepherd, Antonia Ho, Emma Thomson; Alasdair MacLean, Rory Gunson.
EPI_ISL_424321	hCoV-19/USA/ID-UW-1925/2020	North America / USA / Idaho	2020-03-20	UW Virology Lab	UW Virology Lab	Pavitra Roychoudhury, Hong Xie, Keith Jerome, Alexander Greninger
EPI_ISL_425652	hCoV-19/Scotland/CVR106/2020	Europe / United Kingdom / Scotland	2020-03-13	West of Scotland Specialist Virology Centre, NHSGGC / MRC-University of Glasgow Centre for Virus Research	COVID-19 Genomics UK (COG-UK) Consortium	Ana da Silva Filipe, Kathy Smollett, Stephen Carmichael, Natasha Johnson, Daniel Mair, Lily Tong, Jenna Nichols; Sarah McDonald; Richard Orton, Joseph Hughes, Sreenu Vattipally, David L Robertson; Kathy Li, Natasha Jesudason, Rajiv Shah, James Shepherd, Antonia Ho, Emma Thomson; Alasdair MacLean, Rory Gunson.
EPI_ISL_424320	hCoV-19/USA/ID-UW-1939/2020	North America / USA / Idaho	2020-03-21	UW Virology Lab	UW Virology Lab	Pavitra Roychoudhury, Hong Xie, Keith Jerome, Alexander Greninger
EPI_ISL_425651	hCoV-19/Scotland/CVR104/2020	Europe / United Kingdom / Scotland	2020-03-13	West of Scotland Specialist Virology Centre, NHSGGC / MRC-University of Glasgow Centre for Virus Research	COVID-19 Genomics UK (COG-UK) Consortium	Ana da Silva Filipe, Kathy Smollett, Stephen Carmichael, Natasha Johnson, Daniel Mair, Lily Tong, Jenna Nichols; Sarah McDonald; Richard Orton, Joseph Hughes, Sreenu Vattipally, David L Robertson; Kathy Li, Natasha Jesudason, Rajiv Shah, James Shepherd, Antonia Ho, Emma Thomson; Alasdair MacLean, Rory Gunson.
EPI_ISL_425650	hCoV-19/Scotland/CVR103/2020	Europe / United Kingdom / Scotland	2020-03-13	West of Scotland Specialist Virology Centre, NHSGGC / MRC-University of Glasgow Centre for Virus Research	COVID-19 Genomics UK (COG-UK) Consortium	Ana da Silva Filipe, Kathy Smollett, Stephen Carmichael, Natasha Johnson, Daniel Mair, Lily Tong, Jenna Nichols; Sarah McDonald; Richard Orton, Joseph Hughes, Sreenu Vattipally, David L Robertson; Kathy Li, Natasha Jesudason, Rajiv Shah, James Shepherd, Antonia Ho, Emma Thomson; Alasdair MacLean, Rory Gunson.
EPI_ISL_424319	hCoV-19/USA/ID-UW-1935/2020	North America / USA / Idaho	2020-03-22	UW Virology Lab	UW Virology Lab	Pavitra Roychoudhury, Hong Xie, Keith Jerome, Alexander Greninger
EPI_ISL_424318	hCoV-19/USA/ID-UW-1938/2020	North America / USA / Idaho	2020-03-22	UW Virology Lab	UW Virology Lab	Pavitra Roychoudhury, Hong Xie, Keith Jerome, Alexander Greninger
EPI_ISL_425649	hCoV-19/Scotland/CVR102/2020	Europe / United Kingdom / Scotland	2020-03-13	West of Scotland Specialist Virology Centre, NHSGGC / MRC-University of Glasgow Centre for Virus Research	COVID-19 Genomics UK (COG-UK) Consortium	Ana da Silva Filipe, Kathy Smollett, Stephen Carmichael, Natasha Johnson, Daniel Mair, Lily Tong, Jenna Nichols; Sarah McDonald; Richard Orton, Joseph Hughes, Sreenu Vattipally, David L Robertson; Kathy Li, Natasha Jesudason, Rajiv Shah, James Shepherd, Antonia Ho, Emma Thomson; Alasdair MacLean, Rory Gunson.
EPI_ISL_424317	hCoV-19/USA/WA-UW-1928/2020	North America / USA / Washington	2020-03-24	UW Virology Lab	UW Virology Lab	Pavitra Roychoudhury, Hong Xie, Keith Jerome, Alexander Greninger
EPI_ISL_425648	hCoV-19/Scotland/CVR101/2020	Europe / United Kingdom / Scotland	2020-03-14	West of Scotland Specialist Virology Centre, NHSGGC / MRC-University of Glasgow Centre for Virus Research	COVID-19 Genomics UK (COG-UK) Consortium	Ana da Silva Filipe, Kathy Smollett, Stephen Carmichael, Natasha Johnson, Daniel Mair, Lily Tong, Jenna Nichols; Sarah McDonald; Richard Orton, Joseph Hughes, Sreenu Vattipally, David L Robertson; Kathy Li, Natasha Jesudason, Rajiv Shah, James Shepherd, Antonia Ho, Emma Thomson; Alasdair MacLean, Rory Gunson.
EPI_ISL_424316	hCoV-19/USA/WA-UW-1890/2020	North America / USA / Washington	2020-03-24	UW Virology Lab	UW Virology Lab	Pavitra Roychoudhury, Hong Xie, Keith Jerome, Alexander Greninger
EPI_ISL_425647	hCoV-19/Scotland/CVR100/2020	Europe / United Kingdom / Scotland	2020-03-14	West of Scotland Specialist Virology Centre, NHSGGC / MRC-University of Glasgow Centre for Virus Research	COVID-19 Genomics UK (COG-UK) Consortium	Ana da Silva Filipe, Kathy Smollett, Stephen Carmichael, Natasha Johnson, Daniel Mair, Lily Tong, Jenna Nichols; Sarah McDonald; Richard Orton, Joseph Hughes, Sreenu Vattipally, David L Robertson; Kathy Li, Natasha Jesudason, Rajiv Shah, James Shepherd, Antonia Ho, Emma Thomson; Alasdair MacLean, Rory Gunson.
EPI_ISL_424079	hCoV-19/England/20129089602/2020	Europe / United Kingdom / England	2020-03-11	Respiratory Virus Unit, Microbiology Services Colindale, Public Health England	Respiratory Virus Unit, Microbiology Services Colindale, Public Health England	Monica Galiano, Shahjahan Miah, Angie Lackenby, Omolola Akinbami, Tiina Talts, Leena Bhaw, Richard Myers, Steven Platt, Kirstin Edwards, Jonathan Hubb, Joanna Ellis, Maria Zambon
EPI_ISL_424078	hCoV-19/England/20129089504/2020	Europe / United Kingdom / England	2020-03-11	Respiratory Virus Unit, Microbiology Services Colindale, Public Health England	Respiratory Virus Unit, Microbiology Services Colindale, Public Health England	Monica Galiano, Shahjahan Miah, Angie Lackenby, Omolola Akinbami, Tiina Talts, Leena Bhaw, Richard Myers, Steven Platt, Kirstin Edwards, Jonathan Hubb, Joanna Ellis, Maria Zambon
EPI_ISL_424077	hCoV-19/England/20129088704/2020	Europe / United Kingdom / England	2020-03-11	Respiratory Virus Unit, Microbiology Services Colindale, Public Health England	Respiratory Virus Unit, Microbiology Services Colindale, Public Health England	Monica Galiano, Shahjahan Miah, Angie Lackenby, Omolola Akinbami, Tiina Talts, Leena Bhaw, Richard Myers, Steven Platt, Kirstin Edwards, Jonathan Hubb, Joanna Ellis, Maria Zambon
EPI_ISL_424076	hCoV-19/England/20129085704/2020	Europe / United Kingdom / England	2020-03-21	Respiratory Virus Unit, Microbiology Services Colindale, Public Health England	Respiratory Virus Unit, Microbiology Services Colindale, Public Health England	Monica Galiano, Shahjahan Miah, Angie Lackenby, Omolola Akinbami, Tiina Talts, Leena Bhaw, Richard Myers, Steven Platt, Kirstin Edwards, Jonathan Hubb, Joanna Ellis, Maria Zambon
EPI_ISL_424075	hCoV-19/England/20129083204/2020	Europe / United Kingdom / England	2020-03-11	Respiratory Virus Unit, Microbiology Services Colindale, Public Health England	Respiratory Virus Unit, Microbiology Services Colindale, Public Health England	Monica Galiano, Shahjahan Miah, Angie Lackenby, Omolola Akinbami, Tiina Talts, Leena Bhaw, Richard Myers, Steven Platt, Kirstin Edwards, Jonathan Hubb, Joanna Ellis, Maria Zambon
EPI_ISL_424074	hCoV-19/England/20129082504/2020	Europe / United Kingdom / England	2020-03-12	Respiratory Virus Unit, Microbiology Services Colindale, Public Health England	Respiratory Virus Unit, Microbiology Services Colindale, Public Health England	Monica Galiano, Shahjahan Miah, Angie Lackenby, Omolola Akinbami, Tiina Talts, Leena Bhaw, Richard Myers, Steven Platt, Kirstin Edwards, Jonathan Hubb, Joanna Ellis, Maria Zambon
EPI_ISL_424073	hCoV-19/England/20129081504/2020	Europe / United Kingdom / England	2020-03-21	Respiratory Virus Unit, Microbiology Services Colindale, Public Health England	Respiratory Virus Unit, Microbiology Services Colindale, Public Health England	Monica Galiano, Shahjahan Miah, Angie Lackenby, Omolola Akinbami, Tiina Talts, Leena Bhaw, Richard Myers, Steven Platt, Kirstin Edwards, Jonathan Hubb, Joanna Ellis, Maria Zambon
EPI_ISL_424072	hCoV-19/England/20129080904/2020	Europe / United Kingdom / England	2020-03-21	Respiratory Virus Unit, Microbiology Services Colindale, Public Health England	Respiratory Virus Unit, Microbiology Services Colindale, Public Health England	Monica Galiano, Shahjahan Miah, Angie Lackenby, Omolola Akinbami, Tiina Talts, Leena Bhaw, Richard Myers, Steven Platt, Kirstin Edwards, Jonathan Hubb, Joanna Ellis, Maria Zambon
EPI_ISL_424071	hCoV-19/England/20129080804/2020	Europe / United Kingdom / England	2020-03-21	Respiratory Virus Unit, Microbiology Services Colindale, Public Health England	Respiratory Virus Unit, Microbiology Services Colindale, Public Health England	Monica Galiano, Shahjahan Miah, Angie Lackenby, Omolola Akinbami, Tiina Talts, Leena Bhaw, Richard Myers, Steven Platt, Kirstin Edwards, Jonathan Hubb, Joanna Ellis, Maria Zambon
EPI_ISL_424070	hCoV-19/England/20129080204/2020	Europe / United Kingdom / England	2020-03-21	Respiratory Virus Unit, Microbiology Services Colindale, Public Health England	Respiratory Virus Unit, Microbiology Services Colindale, Public Health England	Monica Galiano, Shahjahan Miah, Angie Lackenby, Omolola Akinbami, Tiina Talts, Leena Bhaw, Richard Myers, Steven Platt, Kirstin Edwards, Jonathan Hubb, Joanna Ellis, Maria Zambon
EPI_ISL_424069	hCoV-19/England/20129079904/2020	Europe / United Kingdom / England	2020-03-21	Respiratory Virus Unit, Microbiology Services Colindale, Public Health England	Respiratory Virus Unit, Microbiology Services Colindale, Public Health England	Monica Galiano, Shahjahan Miah, Angie Lackenby, Omolola Akinbami, Tiina Talts, Leena Bhaw, Richard Myers, Steven Platt, Kirstin Edwards, Jonathan Hubb, Joanna Ellis, Maria Zambon
EPI_ISL_424068	hCoV-19/England/20129078704/2020	Europe / United Kingdom / England	2020-03-13	Respiratory Virus Unit, Microbiology Services Colindale, Public Health England	Respiratory Virus Unit, Microbiology Services Colindale, Public Health England	Monica Galiano, Shahjahan Miah, Angie Lackenby, Omolola Akinbami, Tiina Talts, Leena Bhaw, Richard Myers, Steven Platt, Kirstin Edwards, Jonathan Hubb, Joanna Ellis, Maria Zambon
EPI_ISL_425399	hCoV-19/England/CAMB-754FB/2020	Europe / United Kingdom / England	2020-03-13	Department of Pathology, University of Cambridge	COVID-19 Genomics UK (COG-UK) Consortium	Luke W Meredith, M. Estee Torok , Myra Hosmillo, William L. Hamilton, Martin D. Curran, Theresa Feltwell, Anna Yakovleva, Charlotte J. Houldcroft, Aminu S. Jahun, Sarah L. Caddy, Ian Goodfellow
EPI_ISL_424067	hCoV-19/England/20129077404/2020	Europe / United Kingdom / England	2020-03-21	Respiratory Virus Unit, Microbiology Services Colindale, Public Health England	Respiratory Virus Unit, Microbiology Services Colindale, Public Health England	Monica Galiano, Shahjahan Miah, Angie Lackenby, Omolola Akinbami, Tiina Talts, Leena Bhaw, Richard Myers, Steven Platt, Kirstin Edwards, Jonathan Hubb, Joanna Ellis, Maria Zambon
EPI_ISL_425398	hCoV-19/England/CAMB-754EC/2020	Europe / United Kingdom / England	2020-03-14	Department of Pathology, University of Cambridge	COVID-19 Genomics UK (COG-UK) Consortium	Luke W Meredith, M. Estee Torok , Myra Hosmillo, William L. Hamilton, Martin D. Curran, Theresa Feltwell, Anna Yakovleva, Charlotte J. Houldcroft, Aminu S. Jahun, Sarah L. Caddy, Ian Goodfellow
EPI_ISL_424066	hCoV-19/England/20129071204/2020	Europe / United Kingdom / England	2020-03-12	Respiratory Virus Unit, Microbiology Services Colindale, Public Health England	Respiratory Virus Unit, Microbiology Services Colindale, Public Health England	Monica Galiano, Shahjahan Miah, Angie Lackenby, Omolola Akinbami, Tiina Talts, Leena Bhaw, Richard Myers, Steven Platt, Kirstin Edwards, Jonathan Hubb, Joanna Ellis, Maria Zambon
EPI_ISL_425397	hCoV-19/England/CAMB-754DD/2020	Europe / United Kingdom / England	2020-03-17	Department of Pathology, University of Cambridge	COVID-19 Genomics UK (COG-UK) Consortium	Luke W Meredith, M. Estee Torok , Myra Hosmillo, William L. Hamilton, Martin D. Curran, Theresa Feltwell, Anna Yakovleva, Charlotte J. Houldcroft, Aminu S. Jahun, Sarah L. Caddy, Ian Goodfellow
EPI_ISL_424065	hCoV-19/England/20129071104/2020	Europe / United Kingdom / England	2020-03-12	Respiratory Virus Unit, Microbiology Services Colindale, Public Health England	Respiratory Virus Unit, Microbiology Services Colindale, Public Health England	Monica Galiano, Shahjahan Miah, Angie Lackenby, Omolola Akinbami, Tiina Talts, Leena Bhaw, Richard Myers, Steven Platt, Kirstin Edwards, Jonathan Hubb, Joanna Ellis, Maria Zambon
EPI_ISL_425396	hCoV-19/England/CAMB-754CE/2020	Europe / United Kingdom / England	2020-03-18	Department of Pathology, University of Cambridge	COVID-19 Genomics UK (COG-UK) Consortium	Luke W Meredith, M. Estee Torok , Myra Hosmillo, William L. Hamilton, Martin D. Curran, Theresa Feltwell, Anna Yakovleva, Charlotte J. Houldcroft, Aminu S. Jahun, Sarah L. Caddy, Ian Goodfellow
EPI_ISL_424064	hCoV-19/England/20129066504/2020	Europe / United Kingdom / England	2020-03-11	Respiratory Virus Unit, Microbiology Services Colindale, Public Health England	Respiratory Virus Unit, Microbiology Services Colindale, Public Health England	Monica Galiano, Shahjahan Miah, Angie Lackenby, Omolola Akinbami, Tiina Talts, Leena Bhaw, Richard Myers, Steven Platt, Kirstin Edwards, Jonathan Hubb, Joanna Ellis, Maria Zambon
EPI_ISL_425395	hCoV-19/England/CAMB-754B7/2020	Europe / United Kingdom / England	2020-03-16	Department of Pathology, University of Cambridge	COVID-19 Genomics UK (COG-UK) Consortium	Luke W Meredith, M. Estee Torok , Myra Hosmillo, William L. Hamilton, Martin D. Curran, Theresa Feltwell, Anna Yakovleva, Charlotte J. Houldcroft, Aminu S. Jahun, Sarah L. Caddy, Ian Goodfellow
EPI_ISL_424063	hCoV-19/England/20129064904/2020	Europe / United Kingdom / England	2020-03-10	Respiratory Virus Unit, Microbiology Services Colindale, Public Health England	Respiratory Virus Unit, Microbiology Services Colindale, Public Health England	Monica Galiano, Shahjahan Miah, Angie Lackenby, Omolola Akinbami, Tiina Talts, Leena Bhaw, Richard Myers, Steven Platt, Kirstin Edwards, Jonathan Hubb, Joanna Ellis, Maria Zambon
EPI_ISL_425394	hCoV-19/England/CAMB-754A0/2020	Europe / United Kingdom / England	2020-03-13	Department of Pathology, University of Cambridge	COVID-19 Genomics UK (COG-UK) Consortium	Luke W Meredith, M. Estee Torok , Myra Hosmillo, William L. Hamilton, Martin D. Curran, Theresa Feltwell, Anna Yakovleva, Charlotte J. Houldcroft, Aminu S. Jahun, Sarah L. Caddy, Ian Goodfellow
EPI_ISL_424062	hCoV-19/England/20129063804/2020	Europe / United Kingdom / England	2020-03-11	Respiratory Virus Unit, Microbiology Services Colindale, Public Health England	Respiratory Virus Unit, Microbiology Services Colindale, Public Health England	Monica Galiano, Shahjahan Miah, Angie Lackenby, Omolola Akinbami, Tiina Talts, Leena Bhaw, Richard Myers, Steven Platt, Kirstin Edwards, Jonathan Hubb, Joanna Ellis, Maria Zambon
EPI_ISL_425393	hCoV-19/England/CAMB-75491/2020	Europe / United Kingdom / England	2020-03-15	Department of Pathology, University of Cambridge	COVID-19 Genomics UK (COG-UK) Consortium	Luke W Meredith, M. Estee Torok , Myra Hosmillo, William L. Hamilton, Martin D. Curran, Theresa Feltwell, Anna Yakovleva, Charlotte J. Houldcroft, Aminu S. Jahun, Sarah L. Caddy, Ian Goodfellow
EPI_ISL_424061	hCoV-19/England/20129063604/2020	Europe / United Kingdom / England	2020-03-11	Respiratory Virus Unit, Microbiology Services Colindale, Public Health England	Respiratory Virus Unit, Microbiology Services Colindale, Public Health England	Monica Galiano, Shahjahan Miah, Angie Lackenby, Omolola Akinbami, Tiina Talts, Leena Bhaw, Richard Myers, Steven Platt, Kirstin Edwards, Jonathan Hubb, Joanna Ellis, Maria Zambon
EPI_ISL_425392	hCoV-19/England/CAMB-75482/2020	Europe / United Kingdom / England	2020-03-13	Department of Pathology, University of Cambridge	COVID-19 Genomics UK (COG-UK) Consortium	Luke W Meredith, M. Estee Torok , Myra Hosmillo, William L. Hamilton, Martin D. Curran, Theresa Feltwell, Anna Yakovleva, Charlotte J. Houldcroft, Aminu S. Jahun, Sarah L. Caddy, Ian Goodfellow
EPI_ISL_424060	hCoV-19/England/20129063504/2020	Europe / United Kingdom / England	2020-03-07	Respiratory Virus Unit, Microbiology Services Colindale, Public Health England	Respiratory Virus Unit, Microbiology Services Colindale, Public Health England	Monica Galiano, Shahjahan Miah, Angie Lackenby, Omolola Akinbami, Tiina Talts, Leena Bhaw, Richard Myers, Steven Platt, Kirstin Edwards, Jonathan Hubb, Joanna Ellis, Maria Zambon
EPI_ISL_425391	hCoV-19/England/CAMB-75473/2020	Europe / United Kingdom / England	2020-03-12	Department of Pathology, University of Cambridge	COVID-19 Genomics UK (COG-UK) Consortium	Luke W Meredith, M. Estee Torok , Myra Hosmillo, William L. Hamilton, Martin D. Curran, Theresa Feltwell, Anna Yakovleva, Charlotte J. Houldcroft, Aminu S. Jahun, Sarah L. Caddy, Ian Goodfellow
EPI_ISL_425390	hCoV-19/England/CAMB-75464/2020	Europe / United Kingdom / England	2020-03-14	Department of Pathology, University of Cambridge	COVID-19 Genomics UK (COG-UK) Consortium	Luke W Meredith, M. Estee Torok , Myra Hosmillo, William L. Hamilton, Martin D. Curran, Theresa Feltwell, Anna Yakovleva, Charlotte J. Houldcroft, Aminu S. Jahun, Sarah L. Caddy, Ian Goodfellow
EPI_ISL_424099	hCoV-19/England/20129122404/2020	Europe / United Kingdom / England	2020-03-13	Respiratory Virus Unit, Microbiology Services Colindale, Public Health England	Respiratory Virus Unit, Microbiology Services Colindale, Public Health England	Monica Galiano, Shahjahan Miah, Angie Lackenby, Omolola Akinbami, Tiina Talts, Leena Bhaw, Richard Myers, Steven Platt, Kirstin Edwards, Jonathan Hubb, Joanna Ellis, Maria Zambon
EPI_ISL_424098	hCoV-19/England/20129114704/2020	Europe / United Kingdom / England	2020-03-21	Respiratory Virus Unit, Microbiology Services Colindale, Public Health England	Respiratory Virus Unit, Microbiology Services Colindale, Public Health England	Monica Galiano, Shahjahan Miah, Angie Lackenby, Omolola Akinbami, Tiina Talts, Leena Bhaw, Richard Myers, Steven Platt, Kirstin Edwards, Jonathan Hubb, Joanna Ellis, Maria Zambon
EPI_ISL_424097	hCoV-19/England/20129114604/2020	Europe / United Kingdom / England	2020-03-21	Respiratory Virus Unit, Microbiology Services Colindale, Public Health England	Respiratory Virus Unit, Microbiology Services Colindale, Public Health England	Monica Galiano, Shahjahan Miah, Angie Lackenby, Omolola Akinbami, Tiina Talts, Leena Bhaw, Richard Myers, Steven Platt, Kirstin Edwards, Jonathan Hubb, Joanna Ellis, Maria Zambon
EPI_ISL_424096	hCoV-19/England/20129111904/2020	Europe / United Kingdom / England	2020-03-11	Respiratory Virus Unit, Microbiology Services Colindale, Public Health England	Respiratory Virus Unit, Microbiology Services Colindale, Public Health England	Monica Galiano, Shahjahan Miah, Angie Lackenby, Omolola Akinbami, Tiina Talts, Leena Bhaw, Richard Myers, Steven Platt, Kirstin Edwards, Jonathan Hubb, Joanna Ellis, Maria Zambon
EPI_ISL_424095	hCoV-19/England/20129111704/2020	Europe / United Kingdom / England	2020-03-10	Respiratory Virus Unit, Microbiology Services Colindale, Public Health England	Respiratory Virus Unit, Microbiology Services Colindale, Public Health England	Monica Galiano, Shahjahan Miah, Angie Lackenby, Omolola Akinbami, Tiina Talts, Leena Bhaw, Richard Myers, Steven Platt, Kirstin Edwards, Jonathan Hubb, Joanna Ellis, Maria Zambon
EPI_ISL_424094	hCoV-19/England/20129109504/2020	Europe / United Kingdom / England	2020-03-12	Respiratory Virus Unit, Microbiology Services Colindale, Public Health England	Respiratory Virus Unit, Microbiology Services Colindale, Public Health England	Monica Galiano, Shahjahan Miah, Angie Lackenby, Omolola Akinbami, Tiina Talts, Leena Bhaw, Richard Myers, Steven Platt, Kirstin Edwards, Jonathan Hubb, Joanna Ellis, Maria Zambon
EPI_ISL_424093	hCoV-19/England/20129109104/2020	Europe / United Kingdom / England	2020-03-12	Respiratory Virus Unit, Microbiology Services Colindale, Public Health England	Respiratory Virus Unit, Microbiology Services Colindale, Public Health England	Monica Galiano, Shahjahan Miah, Angie Lackenby, Omolola Akinbami, Tiina Talts, Leena Bhaw, Richard Myers, Steven Platt, Kirstin Edwards, Jonathan Hubb, Joanna Ellis, Maria Zambon
EPI_ISL_424092	hCoV-19/England/20129108104/2020	Europe / United Kingdom / England	2020-03-11	Respiratory Virus Unit, Microbiology Services Colindale, Public Health England	Respiratory Virus Unit, Microbiology Services Colindale, Public Health England	Monica Galiano, Shahjahan Miah, Angie Lackenby, Omolola Akinbami, Tiina Talts, Leena Bhaw, Richard Myers, Steven Platt, Kirstin Edwards, Jonathan Hubb, Joanna Ellis, Maria Zambon
EPI_ISL_424091	hCoV-19/England/20129106504/2020	Europe / United Kingdom / England	2020-03-11	Respiratory Virus Unit, Microbiology Services Colindale, Public Health England	Respiratory Virus Unit, Microbiology Services Colindale, Public Health England	Monica Galiano, Shahjahan Miah, Angie Lackenby, Omolola Akinbami, Tiina Talts, Leena Bhaw, Richard Myers, Steven Platt, Kirstin Edwards, Jonathan Hubb, Joanna Ellis, Maria Zambon
EPI_ISL_424090	hCoV-19/England/20129105404/2020	Europe / United Kingdom / England	2020-03-13	Respiratory Virus Unit, Microbiology Services Colindale, Public Health England	Respiratory Virus Unit, Microbiology Services Colindale, Public Health England	Monica Galiano, Shahjahan Miah, Angie Lackenby, Omolola Akinbami, Tiina Talts, Leena Bhaw, Richard Myers, Steven Platt, Kirstin Edwards, Jonathan Hubb, Joanna Ellis, Maria Zambon
EPI_ISL_424089	hCoV-19/England/20129105304/2020	Europe / United Kingdom / England	2020-03-13	Respiratory Virus Unit, Microbiology Services Colindale, Public Health England	Respiratory Virus Unit, Microbiology Services Colindale, Public Health England	Monica Galiano, Shahjahan Miah, Angie Lackenby, Omolola Akinbami, Tiina Talts, Leena Bhaw, Richard Myers, Steven Platt, Kirstin Edwards, Jonathan Hubb, Joanna Ellis, Maria Zambon
EPI_ISL_424088	hCoV-19/England/20129100204/2020	Europe / United Kingdom / England	2020-03-13	Respiratory Virus Unit, Microbiology Services Colindale, Public Health England	Respiratory Virus Unit, Microbiology Services Colindale, Public Health England	Monica Galiano, Shahjahan Miah, Angie Lackenby, Omolola Akinbami, Tiina Talts, Leena Bhaw, Richard Myers, Steven Platt, Kirstin Edwards, Jonathan Hubb, Joanna Ellis, Maria Zambon
EPI_ISL_424087	hCoV-19/England/20129099904/2020	Europe / United Kingdom / England	2020-03-21	Respiratory Virus Unit, Microbiology Services Colindale, Public Health England	Respiratory Virus Unit, Microbiology Services Colindale, Public Health England	Monica Galiano, Shahjahan Miah, Angie Lackenby, Omolola Akinbami, Tiina Talts, Leena Bhaw, Richard Myers, Steven Platt, Kirstin Edwards, Jonathan Hubb, Joanna Ellis, Maria Zambon
EPI_ISL_424086	hCoV-19/England/20129099704/2020	Europe / United Kingdom / England	2020-03-12	Respiratory Virus Unit, Microbiology Services Colindale, Public Health England	Respiratory Virus Unit, Microbiology Services Colindale, Public Health England	Monica Galiano, Shahjahan Miah, Angie Lackenby, Omolola Akinbami, Tiina Talts, Leena Bhaw, Richard Myers, Steven Platt, Kirstin Edwards, Jonathan Hubb, Joanna Ellis, Maria Zambon
EPI_ISL_424085	hCoV-19/England/20129099504/2020	Europe / United Kingdom / England	2020-03-13	Respiratory Virus Unit, Microbiology Services Colindale, Public Health England	Respiratory Virus Unit, Microbiology Services Colindale, Public Health England	Monica Galiano, Shahjahan Miah, Angie Lackenby, Omolola Akinbami, Tiina Talts, Leena Bhaw, Richard Myers, Steven Platt, Kirstin Edwards, Jonathan Hubb, Joanna Ellis, Maria Zambon
EPI_ISL_424084	hCoV-19/England/20129096804/2020	Europe / United Kingdom / England	2020-03-11	Respiratory Virus Unit, Microbiology Services Colindale, Public Health England	Respiratory Virus Unit, Microbiology Services Colindale, Public Health England	Monica Galiano, Shahjahan Miah, Angie Lackenby, Omolola Akinbami, Tiina Talts, Leena Bhaw, Richard Myers, Steven Platt, Kirstin Edwards, Jonathan Hubb, Joanna Ellis, Maria Zambon
EPI_ISL_424083	hCoV-19/England/20129096704/2020	Europe / United Kingdom / England	2020-03-11	Respiratory Virus Unit, Microbiology Services Colindale, Public Health England	Respiratory Virus Unit, Microbiology Services Colindale, Public Health England	Monica Galiano, Shahjahan Miah, Angie Lackenby, Omolola Akinbami, Tiina Talts, Leena Bhaw, Richard Myers, Steven Platt, Kirstin Edwards, Jonathan Hubb, Joanna Ellis, Maria Zambon
EPI_ISL_424082	hCoV-19/England/20129096604/2020	Europe / United Kingdom / England	2020-03-11	Respiratory Virus Unit, Microbiology Services Colindale, Public Health England	Respiratory Virus Unit, Microbiology Services Colindale, Public Health England	Monica Galiano, Shahjahan Miah, Angie Lackenby, Omolola Akinbami, Tiina Talts, Leena Bhaw, Richard Myers, Steven Platt, Kirstin Edwards, Jonathan Hubb, Joanna Ellis, Maria Zambon
EPI_ISL_424081	hCoV-19/England/20129096504/2020	Europe / United Kingdom / England	2020-03-11	Respiratory Virus Unit, Microbiology Services Colindale, Public Health England	Respiratory Virus Unit, Microbiology Services Colindale, Public Health England	Monica Galiano, Shahjahan Miah, Angie Lackenby, Omolola Akinbami, Tiina Talts, Leena Bhaw, Richard Myers, Steven Platt, Kirstin Edwards, Jonathan Hubb, Joanna Ellis, Maria Zambon
EPI_ISL_424080	hCoV-19/England/20129091804/2020	Europe / United Kingdom / England	2020-03-11	Respiratory Virus Unit, Microbiology Services Colindale, Public Health England	Respiratory Virus Unit, Microbiology Services Colindale, Public Health England	Monica Galiano, Shahjahan Miah, Angie Lackenby, Omolola Akinbami, Tiina Talts, Leena Bhaw, Richard Myers, Steven Platt, Kirstin Edwards, Jonathan Hubb, Joanna Ellis, Maria Zambon
EPI_ISL_425327	hCoV-19/England/CAMB-74711/2020	Europe / United Kingdom / England	2020-03-29	Department of Pathology, University of Cambridge	COVID-19 Genomics UK (COG-UK) Consortium	Luke W Meredith, M. Estee Torok , Myra Hosmillo, William L. Hamilton, Martin D. Curran, Theresa Feltwell, Anna Yakovleva, Charlotte J. Houldcroft, Aminu S. Jahun, Sarah L. Caddy, Ian Goodfellow
EPI_ISL_425326	hCoV-19/England/CAMB-74702/2020	Europe / United Kingdom / England	2020-03-29	Department of Pathology, University of Cambridge	COVID-19 Genomics UK (COG-UK) Consortium	Luke W Meredith, M. Estee Torok , Myra Hosmillo, William L. Hamilton, Martin D. Curran, Theresa Feltwell, Anna Yakovleva, Charlotte J. Houldcroft, Aminu S. Jahun, Sarah L. Caddy, Ian Goodfellow
EPI_ISL_425325	hCoV-19/England/CAMB-746D8/2020	Europe / United Kingdom / England	2020-03-29	Department of Pathology, University of Cambridge	COVID-19 Genomics UK (COG-UK) Consortium	Luke W Meredith, M. Estee Torok , Myra Hosmillo, William L. Hamilton, Martin D. Curran, Theresa Feltwell, Anna Yakovleva, Charlotte J. Houldcroft, Aminu S. Jahun, Sarah L. Caddy, Ian Goodfellow
EPI_ISL_425324	hCoV-19/England/CAMB-746BA/2020	Europe / United Kingdom / England	2020-03-29	Department of Pathology, University of Cambridge	COVID-19 Genomics UK (COG-UK) Consortium	Luke W Meredith, M. Estee Torok , Myra Hosmillo, William L. Hamilton, Martin D. Curran, Theresa Feltwell, Anna Yakovleva, Charlotte J. Houldcroft, Aminu S. Jahun, Sarah L. Caddy, Ian Goodfellow
EPI_ISL_425323	hCoV-19/England/CAMB-746AB/2020	Europe / United Kingdom / England	2020-03-29	Department of Pathology, University of Cambridge	COVID-19 Genomics UK (COG-UK) Consortium	Luke W Meredith, M. Estee Torok , Myra Hosmillo, William L. Hamilton, Martin D. Curran, Theresa Feltwell, Anna Yakovleva, Charlotte J. Houldcroft, Aminu S. Jahun, Sarah L. Caddy, Ian Goodfellow
EPI_ISL_425322	hCoV-19/England/CAMB-7469C/2020	Europe / United Kingdom / England	2020-03-29	Department of Pathology, University of Cambridge	COVID-19 Genomics UK (COG-UK) Consortium	Luke W Meredith, M. Estee Torok , Myra Hosmillo, William L. Hamilton, Martin D. Curran, Theresa Feltwell, Anna Yakovleva, Charlotte J. Houldcroft, Aminu S. Jahun, Sarah L. Caddy, Ian Goodfellow
EPI_ISL_425321	hCoV-19/England/CAMB-7468D/2020	Europe / United Kingdom / England	2020-03-29	Department of Pathology, University of Cambridge	COVID-19 Genomics UK (COG-UK) Consortium	Luke W Meredith, M. Estee Torok , Myra Hosmillo, William L. Hamilton, Martin D. Curran, Theresa Feltwell, Anna Yakovleva, Charlotte J. Houldcroft, Aminu S. Jahun, Sarah L. Caddy, Ian Goodfellow
EPI_ISL_425320	hCoV-19/England/CAMB-7467E/2020	Europe / United Kingdom / England	2020-03-28	Department of Pathology, University of Cambridge	COVID-19 Genomics UK (COG-UK) Consortium	Luke W Meredith, M. Estee Torok , Myra Hosmillo, William L. Hamilton, Martin D. Curran, Theresa Feltwell, Anna Yakovleva, Charlotte J. Houldcroft, Aminu S. Jahun, Sarah L. Caddy, Ian Goodfellow
EPI_ISL_425319	hCoV-19/England/CAMB-74650/2020	Europe / United Kingdom / England	2020-03-28	Department of Pathology, University of Cambridge	COVID-19 Genomics UK (COG-UK) Consortium	Luke W Meredith, M. Estee Torok , Myra Hosmillo, William L. Hamilton, Martin D. Curran, Theresa Feltwell, Anna Yakovleva, Charlotte J. Houldcroft, Aminu S. Jahun, Sarah L. Caddy, Ian Goodfellow
EPI_ISL_425318	hCoV-19/England/CAMB-74641/2020	Europe / United Kingdom / England	2020-03-20	Department of Pathology, University of Cambridge	COVID-19 Genomics UK (COG-UK) Consortium	Luke W Meredith, M. Estee Torok , Myra Hosmillo, William L. Hamilton, Martin D. Curran, Theresa Feltwell, Anna Yakovleva, Charlotte J. Houldcroft, Aminu S. Jahun, Sarah L. Caddy, Ian Goodfellow
EPI_ISL_425317	hCoV-19/England/CAMB-74623/2020	Europe / United Kingdom / England	2020-03-22	Department of Pathology, University of Cambridge	COVID-19 Genomics UK (COG-UK) Consortium	Luke W Meredith, M. Estee Torok , Myra Hosmillo, William L. Hamilton, Martin D. Curran, Theresa Feltwell, Anna Yakovleva, Charlotte J. Houldcroft, Aminu S. Jahun, Sarah L. Caddy, Ian Goodfellow
EPI_ISL_425316	hCoV-19/England/CAMB-74614/2020	Europe / United Kingdom / England	2020-03-22	Department of Pathology, University of Cambridge	COVID-19 Genomics UK (COG-UK) Consortium	Luke W Meredith, M. Estee Torok , Myra Hosmillo, William L. Hamilton, Martin D. Curran, Theresa Feltwell, Anna Yakovleva, Charlotte J. Houldcroft, Aminu S. Jahun, Sarah L. Caddy, Ian Goodfellow
EPI_ISL_425315	hCoV-19/England/CAMB-74605/2020	Europe / United Kingdom / England	2020-03-24	Department of Pathology, University of Cambridge	COVID-19 Genomics UK (COG-UK) Consortium	Luke W Meredith, M. Estee Torok , Myra Hosmillo, William L. Hamilton, Martin D. Curran, Theresa Feltwell, Anna Yakovleva, Charlotte J. Houldcroft, Aminu S. Jahun, Sarah L. Caddy, Ian Goodfellow
EPI_ISL_425314	hCoV-19/England/CAMB-745EA/2020	Europe / United Kingdom / England	2020-03-26	Department of Pathology, University of Cambridge	COVID-19 Genomics UK (COG-UK) Consortium	Luke W Meredith, M. Estee Torok , Myra Hosmillo, William L. Hamilton, Martin D. Curran, Theresa Feltwell, Anna Yakovleva, Charlotte J. Houldcroft, Aminu S. Jahun, Sarah L. Caddy, Ian Goodfellow
EPI_ISL_425313	hCoV-19/England/CAMB-745DB/2020	Europe / United Kingdom / England	2020-03-28	Department of Pathology, University of Cambridge	COVID-19 Genomics UK (COG-UK) Consortium	Luke W Meredith, M. Estee Torok , Myra Hosmillo, William L. Hamilton, Martin D. Curran, Theresa Feltwell, Anna Yakovleva, Charlotte J. Houldcroft, Aminu S. Jahun, Sarah L. Caddy, Ian Goodfellow
EPI_ISL_425312	hCoV-19/England/CAMB-745CC/2020	Europe / United Kingdom / England	2020-03-29	Department of Pathology, University of Cambridge	COVID-19 Genomics UK (COG-UK) Consortium	Luke W Meredith, M. Estee Torok , Myra Hosmillo, William L. Hamilton, Martin D. Curran, Theresa Feltwell, Anna Yakovleva, Charlotte J. Houldcroft, Aminu S. Jahun, Sarah L. Caddy, Ian Goodfellow
EPI_ISL_425311	hCoV-19/England/CAMB-745BD/2020	Europe / United Kingdom / England	2020-03-27	Department of Pathology, University of Cambridge	COVID-19 Genomics UK (COG-UK) Consortium	Luke W Meredith, M. Estee Torok , Myra Hosmillo, William L. Hamilton, Martin D. Curran, Theresa Feltwell, Anna Yakovleva, Charlotte J. Houldcroft, Aminu S. Jahun, Sarah L. Caddy, Ian Goodfellow
EPI_ISL_415991	hCoV-19/Wales/PHW18/2020	Europe / United Kingdom / Wales	2020-03-09	Wales Specialist Virology Centre	Public Health Wales Microbiology Cardiff	Catherine Moore, Joanne Watkins, Sally Corden, Tom Connor
EPI_ISL_425310	hCoV-19/England/CAMB-745AE/2020	Europe / United Kingdom / England	2020-03-27	Department of Pathology, University of Cambridge	COVID-19 Genomics UK (COG-UK) Consortium	Luke W Meredith, M. Estee Torok , Myra Hosmillo, William L. Hamilton, Martin D. Curran, Theresa Feltwell, Anna Yakovleva, Charlotte J. Houldcroft, Aminu S. Jahun, Sarah L. Caddy, Ian Goodfellow
EPI_ISL_414663	hCoV-19/Guangzhou/GZMU0016/2020	Asia / China / Guangdong / Guangzhou	2020-02-25	State Key Laboratory of Respiratory Disease, National Clinical Research Center for Respiratory Disease, Guangzhou Institute of Respiratory Health, the First Affiliated Hospital of Guangzhou Medical University	the First Affiliated Hospital of Guangzhou Medical University & BGI-Shenzhen	Zhao et al
EPI_ISL_425309	hCoV-19/England/CAMB-7459F/2020	Europe / United Kingdom / England	2020-03-30	Department of Pathology, University of Cambridge	COVID-19 Genomics UK (COG-UK) Consortium	Luke W Meredith, M. Estee Torok , Myra Hosmillo, William L. Hamilton, Martin D. Curran, Theresa Feltwell, Anna Yakovleva, Charlotte J. Houldcroft, Aminu S. Jahun, Sarah L. Caddy, Ian Goodfellow
EPI_ISL_425308	hCoV-19/England/CAMB-74580/2020	Europe / United Kingdom / England	2020-03-28	Department of Pathology, University of Cambridge	COVID-19 Genomics UK (COG-UK) Consortium	Luke W Meredith, M. Estee Torok , Myra Hosmillo, William L. Hamilton, Martin D. Curran, Theresa Feltwell, Anna Yakovleva, Charlotte J. Houldcroft, Aminu S. Jahun, Sarah L. Caddy, Ian Goodfellow
EPI_ISL_425307	hCoV-19/England/CAMB-74571/2020	Europe / United Kingdom / England	2020-03-28	Department of Pathology, University of Cambridge	COVID-19 Genomics UK (COG-UK) Consortium	Luke W Meredith, M. Estee Torok , Myra Hosmillo, William L. Hamilton, Martin D. Curran, Theresa Feltwell, Anna Yakovleva, Charlotte J. Houldcroft, Aminu S. Jahun, Sarah L. Caddy, Ian Goodfellow
EPI_ISL_425306	hCoV-19/England/CAMB-74562/2020	Europe / United Kingdom / England	2020-03-28	Department of Pathology, University of Cambridge	COVID-19 Genomics UK (COG-UK) Consortium	Luke W Meredith, M. Estee Torok , Myra Hosmillo, William L. Hamilton, Martin D. Curran, Theresa Feltwell, Anna Yakovleva, Charlotte J. Houldcroft, Aminu S. Jahun, Sarah L. Caddy, Ian Goodfellow
EPI_ISL_424018	hCoV-19/England/20129025506/2020	Europe / United Kingdom / England	2020-03-12	Respiratory Virus Unit, Microbiology Services Colindale, Public Health England	Respiratory Virus Unit, Microbiology Services Colindale, Public Health England	Monica Galiano, Shahjahan Miah, Angie Lackenby, Omolola Akinbami, Tiina Talts, Leena Bhaw, Richard Myers, Steven Platt, Kirstin Edwards, Jonathan Hubb, Joanna Ellis, Maria Zambon
EPI_ISL_425349	hCoV-19/England/CAMB-74B51/2020	Europe / United Kingdom / England	2020-03-17	Department of Pathology, University of Cambridge	COVID-19 Genomics UK (COG-UK) Consortium	Luke W Meredith, M. Estee Torok , Myra Hosmillo, William L. Hamilton, Martin D. Curran, Theresa Feltwell, Anna Yakovleva, Charlotte J. Houldcroft, Aminu S. Jahun, Sarah L. Caddy, Ian Goodfellow
EPI_ISL_424017	hCoV-19/England/20129025404/2020	Europe / United Kingdom / England	2020-03-12	Respiratory Virus Unit, Microbiology Services Colindale, Public Health England	Respiratory Virus Unit, Microbiology Services Colindale, Public Health England	Monica Galiano, Shahjahan Miah, Angie Lackenby, Omolola Akinbami, Tiina Talts, Leena Bhaw, Richard Myers, Steven Platt, Kirstin Edwards, Jonathan Hubb, Joanna Ellis, Maria Zambon
EPI_ISL_425348	hCoV-19/England/CAMB-74B42/2020	Europe / United Kingdom / England	2020-03-18	Department of Pathology, University of Cambridge	COVID-19 Genomics UK (COG-UK) Consortium	Luke W Meredith, M. Estee Torok , Myra Hosmillo, William L. Hamilton, Martin D. Curran, Theresa Feltwell, Anna Yakovleva, Charlotte J. Houldcroft, Aminu S. Jahun, Sarah L. Caddy, Ian Goodfellow
EPI_ISL_424016	hCoV-19/England/20129023904/2020	Europe / United Kingdom / England	2020-03-19	Respiratory Virus Unit, Microbiology Services Colindale, Public Health England	Respiratory Virus Unit, Microbiology Services Colindale, Public Health England	Monica Galiano, Shahjahan Miah, Angie Lackenby, Omolola Akinbami, Tiina Talts, Leena Bhaw, Richard Myers, Steven Platt, Kirstin Edwards, Jonathan Hubb, Joanna Ellis, Maria Zambon
EPI_ISL_425347	hCoV-19/England/CAMB-74B33/2020	Europe / United Kingdom / England	2020-03-18	Department of Pathology, University of Cambridge	COVID-19 Genomics UK (COG-UK) Consortium	Luke W Meredith, M. Estee Torok , Myra Hosmillo, William L. Hamilton, Martin D. Curran, Theresa Feltwell, Anna Yakovleva, Charlotte J. Houldcroft, Aminu S. Jahun, Sarah L. Caddy, Ian Goodfellow
EPI_ISL_424015	hCoV-19/England/20129023104/2020	Europe / United Kingdom / England	2020-03-19	Respiratory Virus Unit, Microbiology Services Colindale, Public Health England	Respiratory Virus Unit, Microbiology Services Colindale, Public Health England	Monica Galiano, Shahjahan Miah, Angie Lackenby, Omolola Akinbami, Tiina Talts, Leena Bhaw, Richard Myers, Steven Platt, Kirstin Edwards, Jonathan Hubb, Joanna Ellis, Maria Zambon
EPI_ISL_425346	hCoV-19/England/CAMB-74B24/2020	Europe / United Kingdom / England	2020	Department of Pathology, University of Cambridge	COVID-19 Genomics UK (COG-UK) Consortium	Luke W Meredith, M. Estee Torok , Myra Hosmillo, William L. Hamilton, Martin D. Curran, Theresa Feltwell, Anna Yakovleva, Charlotte J. Houldcroft, Aminu S. Jahun, Sarah L. Caddy, Ian Goodfellow
EPI_ISL_414691	hCoV-19/Guangzhou/GZMU0048/2020	Asia / China / Guangdong / Guangzhou	2020-02-25	State Key Laboratory of Respiratory Disease, National Clinical Research Center for Respiratory Disease, Guangzhou Institute of Respiratory Health, the First Affiliated Hospital of Guangzhou Medical University	The First Affiliated Hospital of Guangzhou Medical University & BGI-Shenzhen	Zhao et al
EPI_ISL_424014	hCoV-19/England/20129022804/2020	Europe / United Kingdom / England	2020-03-20	Respiratory Virus Unit, Microbiology Services Colindale, Public Health England	Respiratory Virus Unit, Microbiology Services Colindale, Public Health England	Monica Galiano, Shahjahan Miah, Angie Lackenby, Omolola Akinbami, Tiina Talts, Leena Bhaw, Richard Myers, Steven Platt, Kirstin Edwards, Jonathan Hubb, Joanna Ellis, Maria Zambon
EPI_ISL_425345	hCoV-19/England/CAMB-74ABE/2020	Europe / United Kingdom / England	2020-03-17	Department of Pathology, University of Cambridge	COVID-19 Genomics UK (COG-UK) Consortium	Luke W Meredith, M. Estee Torok , Myra Hosmillo, William L. Hamilton, Martin D. Curran, Theresa Feltwell, Anna Yakovleva, Charlotte J. Houldcroft, Aminu S. Jahun, Sarah L. Caddy, Ian Goodfellow
EPI_ISL_414690	hCoV-19/Guangzhou/GZMU0047/2020	Asia / China / Guangdong / Guangzhou	2020-02-25	State Key Laboratory of Respiratory Disease, National Clinical Research Center for Respiratory Disease, Guangzhou Institute of Respiratory Health, the First Affiliated Hospital of Guangzhou Medical University	The First Affiliated Hospital of Guangzhou Medical University & BGI-Shenzhen	Zhao et al
EPI_ISL_424013	hCoV-19/England/20129021604/2020	Europe / United Kingdom / England	2020-03-21	Respiratory Virus Unit, Microbiology Services Colindale, Public Health England	Respiratory Virus Unit, Microbiology Services Colindale, Public Health England	Monica Galiano, Shahjahan Miah, Angie Lackenby, Omolola Akinbami, Tiina Talts, Leena Bhaw, Richard Myers, Steven Platt, Kirstin Edwards, Jonathan Hubb, Joanna Ellis, Maria Zambon
EPI_ISL_425344	hCoV-19/England/CAMB-74A72/2020	Europe / United Kingdom / England	2020-03-17	Department of Pathology, University of Cambridge	COVID-19 Genomics UK (COG-UK) Consortium	Luke W Meredith, M. Estee Torok , Myra Hosmillo, William L. Hamilton, Martin D. Curran, Theresa Feltwell, Anna Yakovleva, Charlotte J. Houldcroft, Aminu S. Jahun, Sarah L. Caddy, Ian Goodfellow
EPI_ISL_412030	hCoV-19/Hong Kong/VB20026565/2020	Asia / Hong Kong	2020-02-01	Hong Kong Department of Health	School of Public Health, The University of Hon g Kong	Dominic N.C. Tsang, Daniel K.W. Chu, Leo L.M. Poon, Malik Peiris
EPI_ISL_424012	hCoV-19/England/20129020604/2020	Europe / United Kingdom / England	2020-03-20	Respiratory Virus Unit, Microbiology Services Colindale, Public Health England	Respiratory Virus Unit, Microbiology Services Colindale, Public Health England	Monica Galiano, Shahjahan Miah, Angie Lackenby, Omolola Akinbami, Tiina Talts, Leena Bhaw, Richard Myers, Steven Platt, Kirstin Edwards, Jonathan Hubb, Joanna Ellis, Maria Zambon
EPI_ISL_425343	hCoV-19/England/CAMB-74A18/2020	Europe / United Kingdom / England	2020-03-18	Department of Pathology, University of Cambridge	COVID-19 Genomics UK (COG-UK) Consortium	Luke W Meredith, M. Estee Torok , Myra Hosmillo, William L. Hamilton, Martin D. Curran, Theresa Feltwell, Anna Yakovleva, Charlotte J. Houldcroft, Aminu S. Jahun, Sarah L. Caddy, Ian Goodfellow
EPI_ISL_414692	hCoV-19/Guangzhou/GZMU0014/2020	Asia / China / Guangdong / Guangzhou	2020-02-25	State Key Laboratory of Respiratory Disease, National Clinical Research Center for Respiratory Disease, Guangzhou Institute of Respiratory Health, the First Affiliated Hospital of Guangzhou Medical University	The First Affiliated Hospital of Guangzhou Medical University & BGI-Shenzhen	Zhao et al
EPI_ISL_424011	hCoV-19/England/20129020504/2020	Europe / United Kingdom / England	2020-03-20	Respiratory Virus Unit, Microbiology Services Colindale, Public Health England	Respiratory Virus Unit, Microbiology Services Colindale, Public Health England	Monica Galiano, Shahjahan Miah, Angie Lackenby, Omolola Akinbami, Tiina Talts, Leena Bhaw, Richard Myers, Steven Platt, Kirstin Edwards, Jonathan Hubb, Joanna Ellis, Maria Zambon
EPI_ISL_425342	hCoV-19/England/CAMB-74A09/2020	Europe / United Kingdom / England	2020-03-18	Department of Pathology, University of Cambridge	COVID-19 Genomics UK (COG-UK) Consortium	Luke W Meredith, M. Estee Torok , Myra Hosmillo, William L. Hamilton, Martin D. Curran, Theresa Feltwell, Anna Yakovleva, Charlotte J. Houldcroft, Aminu S. Jahun, Sarah L. Caddy, Ian Goodfellow
EPI_ISL_424010	hCoV-19/England/20129020304/2020	Europe / United Kingdom / England	2020-03-20	Respiratory Virus Unit, Microbiology Services Colindale, Public Health England	Respiratory Virus Unit, Microbiology Services Colindale, Public Health England	Monica Galiano, Shahjahan Miah, Angie Lackenby, Omolola Akinbami, Tiina Talts, Leena Bhaw, Richard Myers, Steven Platt, Kirstin Edwards, Jonathan Hubb, Joanna Ellis, Maria Zambon
EPI_ISL_425341	hCoV-19/England/CAMB-749A2/2020	Europe / United Kingdom / England	2020-03-18	Department of Pathology, University of Cambridge	COVID-19 Genomics UK (COG-UK) Consortium	Luke W Meredith, M. Estee Torok , Myra Hosmillo, William L. Hamilton, Martin D. Curran, Theresa Feltwell, Anna Yakovleva, Charlotte J. Houldcroft, Aminu S. Jahun, Sarah L. Caddy, Ian Goodfellow
EPI_ISL_425340	hCoV-19/England/CAMB-74984/2020	Europe / United Kingdom / England	2020-03-20	Department of Pathology, University of Cambridge	COVID-19 Genomics UK (COG-UK) Consortium	Luke W Meredith, M. Estee Torok , Myra Hosmillo, William L. Hamilton, Martin D. Curran, Theresa Feltwell, Anna Yakovleva, Charlotte J. Houldcroft, Aminu S. Jahun, Sarah L. Caddy, Ian Goodfellow
EPI_ISL_412034	hCoV-19/Wuhan/Tongji-01/2020	Asia / China / Wuhan	2020-01	unknown	Department of Clinical Laboratory, Tongji Hospital	Liu,W., Zhang,Q., Song,H., Xiang,R., Sun,Z. and Liu,Y
EPI_ISL_412035	hCoV-19/Wuhan/Tongji-02/2020	Asia / China / Wuhan	2020-01	unknown	Department of Clinical Laboratory, Tongji Hospital	Liu,W., Zhang,Q., Song,H., Xiang,R., Sun,Z. and Liu,Y
EPI_ISL_412036	hCoV-19/Wuhan/Tongji-03/2020	Asia / China / Wuhan	2020-01	unknown	Department of Clinical Laboratory, Tongji Hospital	Liu,W., Zhang,Q., Song,H., Xiang,R., Sun,Z. and Liu,Y
EPI_ISL_412037	hCoV-19/Wuhan/Tongji-04/2020	Asia / China / Wuhan	2020-01	unknown	Department of Clinical Laboratory, Tongji Hospital	Liu,W., Zhang,Q., Song,H., Xiang,R., Sun,Z. and Liu,Y
EPI_ISL_412038	hCoV-19/Wuhan/Tongji-05/2020	Asia / China / Wuhan	2020-01	unknown	Department of Clinical Laboratory, Tongji Hospital	Liu,W., Zhang,Q., Song,H., Xiang,R., Sun,Z. and Liu,Y
EPI_ISL_412039	hCoV-19/Wuhan/Tongji-06/2020	Asia / China / Wuhan	2020-01	unknown	Department of Clinical Laboratory, Tongji Hospital	Liu,W., Zhang,Q., Song,H., Xiang,R., Sun,Z. and Liu,Y
EPI_ISL_412029	hCoV-19/Hong Kong/VB20024950/2020	Asia / Hong Kong	2020-01-30	Hong Kong Department of Health	The University of Hong Kong	Dominic N.C. Tsang, Daniel K.W. Chu, Leo L.M. Poon, Malik Peiris
EPI_ISL_424009	hCoV-19/England/20129020004/2020	Europe / United Kingdom / England	2020-03-20	Respiratory Virus Unit, Microbiology Services Colindale, Public Health England	Respiratory Virus Unit, Microbiology Services Colindale, Public Health England	Monica Galiano, Shahjahan Miah, Angie Lackenby, Omolola Akinbami, Tiina Talts, Leena Bhaw, Richard Myers, Steven Platt, Kirstin Edwards, Jonathan Hubb, Joanna Ellis, Maria Zambon
EPI_ISL_424008	hCoV-19/England/20129019604/2020	Europe / United Kingdom / England	2020-03-20	Respiratory Virus Unit, Microbiology Services Colindale, Public Health England	Respiratory Virus Unit, Microbiology Services Colindale, Public Health England	Monica Galiano, Shahjahan Miah, Angie Lackenby, Omolola Akinbami, Tiina Talts, Leena Bhaw, Richard Myers, Steven Platt, Kirstin Edwards, Jonathan Hubb, Joanna Ellis, Maria Zambon
EPI_ISL_425339	hCoV-19/England/CAMB-7492A/2020	Europe / United Kingdom / England	2020-03-28	Department of Pathology, University of Cambridge	COVID-19 Genomics UK (COG-UK) Consortium	Luke W Meredith, M. Estee Torok , Myra Hosmillo, William L. Hamilton, Martin D. Curran, Theresa Feltwell, Anna Yakovleva, Charlotte J. Houldcroft, Aminu S. Jahun, Sarah L. Caddy, Ian Goodfellow
EPI_ISL_424007	hCoV-19/England/20129018904/2020	Europe / United Kingdom / England	2020-03-20	Respiratory Virus Unit, Microbiology Services Colindale, Public Health England	Respiratory Virus Unit, Microbiology Services Colindale, Public Health England	Monica Galiano, Shahjahan Miah, Angie Lackenby, Omolola Akinbami, Tiina Talts, Leena Bhaw, Richard Myers, Steven Platt, Kirstin Edwards, Jonathan Hubb, Joanna Ellis, Maria Zambon
EPI_ISL_425338	hCoV-19/England/CAMB-7491B/2020	Europe / United Kingdom / England	2020-03-28	Department of Pathology, University of Cambridge	COVID-19 Genomics UK (COG-UK) Consortium	Luke W Meredith, M. Estee Torok , Myra Hosmillo, William L. Hamilton, Martin D. Curran, Theresa Feltwell, Anna Yakovleva, Charlotte J. Houldcroft, Aminu S. Jahun, Sarah L. Caddy, Ian Goodfellow
EPI_ISL_424006	hCoV-19/England/20129018604/2020	Europe / United Kingdom / England	2020-03-20	Respiratory Virus Unit, Microbiology Services Colindale, Public Health England	Respiratory Virus Unit, Microbiology Services Colindale, Public Health England	Monica Galiano, Shahjahan Miah, Angie Lackenby, Omolola Akinbami, Tiina Talts, Leena Bhaw, Richard Myers, Steven Platt, Kirstin Edwards, Jonathan Hubb, Joanna Ellis, Maria Zambon
EPI_ISL_425337	hCoV-19/England/CAMB-7490C/2020	Europe / United Kingdom / England	2020-03-28	Department of Pathology, University of Cambridge	COVID-19 Genomics UK (COG-UK) Consortium	Luke W Meredith, M. Estee Torok , Myra Hosmillo, William L. Hamilton, Martin D. Curran, Theresa Feltwell, Anna Yakovleva, Charlotte J. Houldcroft, Aminu S. Jahun, Sarah L. Caddy, Ian Goodfellow
EPI_ISL_424005	hCoV-19/England/20129017804/2020	Europe / United Kingdom / England	2020-03-20	Respiratory Virus Unit, Microbiology Services Colindale, Public Health England	Respiratory Virus Unit, Microbiology Services Colindale, Public Health England	Monica Galiano, Shahjahan Miah, Angie Lackenby, Omolola Akinbami, Tiina Talts, Leena Bhaw, Richard Myers, Steven Platt, Kirstin Edwards, Jonathan Hubb, Joanna Ellis, Maria Zambon
EPI_ISL_425336	hCoV-19/England/CAMB-748F0/2020	Europe / United Kingdom / England	2020-03-28	Department of Pathology, University of Cambridge	COVID-19 Genomics UK (COG-UK) Consortium	Luke W Meredith, M. Estee Torok , Myra Hosmillo, William L. Hamilton, Martin D. Curran, Theresa Feltwell, Anna Yakovleva, Charlotte J. Houldcroft, Aminu S. Jahun, Sarah L. Caddy, Ian Goodfellow
EPI_ISL_424004	hCoV-19/England/20129017304/2020	Europe / United Kingdom / England	2020-03-20	Respiratory Virus Unit, Microbiology Services Colindale, Public Health England	Respiratory Virus Unit, Microbiology Services Colindale, Public Health England	Monica Galiano, Shahjahan Miah, Angie Lackenby, Omolola Akinbami, Tiina Talts, Leena Bhaw, Richard Myers, Steven Platt, Kirstin Edwards, Jonathan Hubb, Joanna Ellis, Maria Zambon
EPI_ISL_425335	hCoV-19/England/CAMB-748E1/2020	Europe / United Kingdom / England	2020-03-28	Department of Pathology, University of Cambridge	COVID-19 Genomics UK (COG-UK) Consortium	Luke W Meredith, M. Estee Torok , Myra Hosmillo, William L. Hamilton, Martin D. Curran, Theresa Feltwell, Anna Yakovleva, Charlotte J. Houldcroft, Aminu S. Jahun, Sarah L. Caddy, Ian Goodfellow
EPI_ISL_424003	hCoV-19/England/20129017104/2020	Europe / United Kingdom / England	2020-03-20	Respiratory Virus Unit, Microbiology Services Colindale, Public Health England	Respiratory Virus Unit, Microbiology Services Colindale, Public Health England	Monica Galiano, Shahjahan Miah, Angie Lackenby, Omolola Akinbami, Tiina Talts, Leena Bhaw, Richard Myers, Steven Platt, Kirstin Edwards, Jonathan Hubb, Joanna Ellis, Maria Zambon
EPI_ISL_425334	hCoV-19/England/CAMB-748D2/2020	Europe / United Kingdom / England	2020-03-29	Department of Pathology, University of Cambridge	COVID-19 Genomics UK (COG-UK) Consortium	Luke W Meredith, M. Estee Torok , Myra Hosmillo, William L. Hamilton, Martin D. Curran, Theresa Feltwell, Anna Yakovleva, Charlotte J. Houldcroft, Aminu S. Jahun, Sarah L. Caddy, Ian Goodfellow
EPI_ISL_424002	hCoV-19/England/20129016404/2020	Europe / United Kingdom / England	2020-03-20	Respiratory Virus Unit, Microbiology Services Colindale, Public Health England	Respiratory Virus Unit, Microbiology Services Colindale, Public Health England	Monica Galiano, Shahjahan Miah, Angie Lackenby, Omolola Akinbami, Tiina Talts, Leena Bhaw, Richard Myers, Steven Platt, Kirstin Edwards, Jonathan Hubb, Joanna Ellis, Maria Zambon
EPI_ISL_425333	hCoV-19/England/CAMB-7477B/2020	Europe / United Kingdom / England	2020-03-29	Department of Pathology, University of Cambridge	COVID-19 Genomics UK (COG-UK) Consortium	Luke W Meredith, M. Estee Torok , Myra Hosmillo, William L. Hamilton, Martin D. Curran, Theresa Feltwell, Anna Yakovleva, Charlotte J. Houldcroft, Aminu S. Jahun, Sarah L. Caddy, Ian Goodfellow
EPI_ISL_424001	hCoV-19/England/20129016104/2020	Europe / United Kingdom / England	2020-03-19	Respiratory Virus Unit, Microbiology Services Colindale, Public Health England	Respiratory Virus Unit, Microbiology Services Colindale, Public Health England	Monica Galiano, Shahjahan Miah, Angie Lackenby, Omolola Akinbami, Tiina Talts, Leena Bhaw, Richard Myers, Steven Platt, Kirstin Edwards, Jonathan Hubb, Joanna Ellis, Maria Zambon
EPI_ISL_425332	hCoV-19/England/CAMB-7476C/2020	Europe / United Kingdom / England	2020-03-29	Department of Pathology, University of Cambridge	COVID-19 Genomics UK (COG-UK) Consortium	Luke W Meredith, M. Estee Torok , Myra Hosmillo, William L. Hamilton, Martin D. Curran, Theresa Feltwell, Anna Yakovleva, Charlotte J. Houldcroft, Aminu S. Jahun, Sarah L. Caddy, Ian Goodfellow
EPI_ISL_424000	hCoV-19/England/20129016004/2020	Europe / United Kingdom / England	2020-03-21	Respiratory Virus Unit, Microbiology Services Colindale, Public Health England	Respiratory Virus Unit, Microbiology Services Colindale, Public Health England	Monica Galiano, Shahjahan Miah, Angie Lackenby, Omolola Akinbami, Tiina Talts, Leena Bhaw, Richard Myers, Steven Platt, Kirstin Edwards, Jonathan Hubb, Joanna Ellis, Maria Zambon
EPI_ISL_425331	hCoV-19/England/CAMB-7475D/2020	Europe / United Kingdom / England	2020-03-29	Department of Pathology, University of Cambridge	COVID-19 Genomics UK (COG-UK) Consortium	Luke W Meredith, M. Estee Torok , Myra Hosmillo, William L. Hamilton, Martin D. Curran, Theresa Feltwell, Anna Yakovleva, Charlotte J. Houldcroft, Aminu S. Jahun, Sarah L. Caddy, Ian Goodfellow
EPI_ISL_425330	hCoV-19/England/CAMB-7474E/2020	Europe / United Kingdom / England	2020-03-29	Department of Pathology, University of Cambridge	COVID-19 Genomics UK (COG-UK) Consortium	Luke W Meredith, M. Estee Torok , Myra Hosmillo, William L. Hamilton, Martin D. Curran, Theresa Feltwell, Anna Yakovleva, Charlotte J. Houldcroft, Aminu S. Jahun, Sarah L. Caddy, Ian Goodfellow
EPI_ISL_414686	hCoV-19/Guangzhou/GZMU0030/2020	Asia / China / Guangdong / Guangzhou	2020-02-27	State Key Laboratory of Respiratory Disease, National Clinical Research Center for Respiratory Disease, Guangzhou Institute of Respiratory Health, the First Affiliated Hospital of Guangzhou Medical University	The First Affiliated Hospital of Guangzhou Medical University & BGI-Shenzhen	Zhao et al
EPI_ISL_414688	hCoV-19/Guangzhou/GZMU0042/2020	Asia / China / Guangdong / Guangzhou	2020-02-25	State Key Laboratory of Respiratory Disease, National Clinical Research Center for Respiratory Disease, Guangzhou Institute of Respiratory Health, the First Affiliated Hospital of Guangzhou Medical University	The First Affiliated Hospital of Guangzhou Medical University & BGI-Shenzhen	Zhao et al
EPI_ISL_414687	hCoV-19/Guangzhou/GZMU0031/2020	Asia / China / Guangdong / Guangzhou	2020-02-25	State Key Laboratory of Respiratory Disease, National Clinical Research Center for Respiratory Disease, Guangzhou Institute of Respiratory Health, the First Affiliated Hospital of Guangzhou Medical University	the First Affiliated Hospital of Guangzhou Medical University & BGI-Shenzhen	Zhao et al
EPI_ISL_412026	hCoV-19/Hefei/2/2020	Asia / China / Anhui / Hefei	2020-02-23	Second Hospital of Anhui Medical University	Second Hospital of Anhui Medical University	Changtai Wang, Zhongping Liua, Zixiang Chen, Xin Huang, Mengyuan Xua, Tengfei He, Mengji Lu, Zhenhua Zhang
EPI_ISL_412028	hCoV-19/Hong Kong/VM20001061/2020	Asia / Hong Kong	2020-01-22	Hong Kong Department of Health	School of Public Health, The University of Hon g Kong	Dominic N.C. Tsang, Daniel K.W. Chu, Leo L.M. Poon, Malik Peiris
EPI_ISL_414689	hCoV-19/Guangzhou/GZMU0044/2020	Asia / China / Guangdong / Guangzhou	2020-02-25	State Key Laboratory of Respiratory Disease, National Clinical Research Center for Respiratory Disease, Guangzhou Institute of Respiratory Health, the First Affiliated Hospital of Guangzhou Medical University	The First Affiliated Hospital of Guangzhou Medical University & BGI-Shenzhen	Zhao et al
EPI_ISL_425329	hCoV-19/England/CAMB-7473F/2020	Europe / United Kingdom / England	2020-03-29	Department of Pathology, University of Cambridge	COVID-19 Genomics UK (COG-UK) Consortium	Luke W Meredith, M. Estee Torok , Myra Hosmillo, William L. Hamilton, Martin D. Curran, Theresa Feltwell, Anna Yakovleva, Charlotte J. Houldcroft, Aminu S. Jahun, Sarah L. Caddy, Ian Goodfellow
EPI_ISL_425328	hCoV-19/England/CAMB-74720/2020	Europe / United Kingdom / England	2020-03-29	Department of Pathology, University of Cambridge	COVID-19 Genomics UK (COG-UK) Consortium	Luke W Meredith, M. Estee Torok , Myra Hosmillo, William L. Hamilton, Martin D. Curran, Theresa Feltwell, Anna Yakovleva, Charlotte J. Houldcroft, Aminu S. Jahun, Sarah L. Caddy, Ian Goodfellow
EPI_ISL_424039	hCoV-19/England/20129037802/2020	Europe / United Kingdom / England	2020-03-20	Respiratory Virus Unit, Microbiology Services Colindale, Public Health England	Respiratory Virus Unit, Microbiology Services Colindale, Public Health England	Monica Galiano, Shahjahan Miah, Angie Lackenby, Omolola Akinbami, Tiina Talts, Leena Bhaw, Richard Myers, Steven Platt, Kirstin Edwards, Jonathan Hubb, Joanna Ellis, Maria Zambon
EPI_ISL_424038	hCoV-19/England/20129037304/2020	Europe / United Kingdom / England	2020-03-20	Respiratory Virus Unit, Microbiology Services Colindale, Public Health England	Respiratory Virus Unit, Microbiology Services Colindale, Public Health England	Monica Galiano, Shahjahan Miah, Angie Lackenby, Omolola Akinbami, Tiina Talts, Leena Bhaw, Richard Myers, Steven Platt, Kirstin Edwards, Jonathan Hubb, Joanna Ellis, Maria Zambon
EPI_ISL_425369	hCoV-19/England/CAMB-74D2E/2020	Europe / United Kingdom / England	2020-03-19	Department of Pathology, University of Cambridge	COVID-19 Genomics UK (COG-UK) Consortium	Luke W Meredith, M. Estee Torok , Myra Hosmillo, William L. Hamilton, Martin D. Curran, Theresa Feltwell, Anna Yakovleva, Charlotte J. Houldcroft, Aminu S. Jahun, Sarah L. Caddy, Ian Goodfellow
EPI_ISL_424037	hCoV-19/England/20129037204/2020	Europe / United Kingdom / England	2020-03-20	Respiratory Virus Unit, Microbiology Services Colindale, Public Health England	Respiratory Virus Unit, Microbiology Services Colindale, Public Health England	Monica Galiano, Shahjahan Miah, Angie Lackenby, Omolola Akinbami, Tiina Talts, Leena Bhaw, Richard Myers, Steven Platt, Kirstin Edwards, Jonathan Hubb, Joanna Ellis, Maria Zambon
EPI_ISL_425368	hCoV-19/England/CAMB-74D1F/2020	Europe / United Kingdom / England	2020-03-16	Department of Pathology, University of Cambridge	COVID-19 Genomics UK (COG-UK) Consortium	Luke W Meredith, M. Estee Torok , Myra Hosmillo, William L. Hamilton, Martin D. Curran, Theresa Feltwell, Anna Yakovleva, Charlotte J. Houldcroft, Aminu S. Jahun, Sarah L. Caddy, Ian Goodfellow
EPI_ISL_412050	hCoV-19/China/HKU-SZ-007b/2020	Asia / China	2020-01	unknown	The University of Hong Kong- Shenzhen Hospital	Chan,J.F.-W., Yuan,S., Kok,K.H., To,K.K.-W., Chu,H., Yang,J., Xing,F., Liu,J., Yip,C.C.-Y., Poon,R.W.-S., Tsai,H.W., Lo,S.K.-F., Chan,K.H., Poon,V.K.-M., Chan,W.M., Ip,J.D., Cai,J.P., Cheng,V.C.-C., Chen,H., Hui,C.K.-M. and Yuen,K.Y.
EPI_ISL_424036	hCoV-19/England/20129036804/2020	Europe / United Kingdom / England	2020-03-21	Respiratory Virus Unit, Microbiology Services Colindale, Public Health England	Respiratory Virus Unit, Microbiology Services Colindale, Public Health England	Monica Galiano, Shahjahan Miah, Angie Lackenby, Omolola Akinbami, Tiina Talts, Leena Bhaw, Richard Myers, Steven Platt, Kirstin Edwards, Jonathan Hubb, Joanna Ellis, Maria Zambon
EPI_ISL_425367	hCoV-19/England/CAMB-74D00/2020	Europe / United Kingdom / England	2020-03-18	Department of Pathology, University of Cambridge	COVID-19 Genomics UK (COG-UK) Consortium	Luke W Meredith, M. Estee Torok , Myra Hosmillo, William L. Hamilton, Martin D. Curran, Theresa Feltwell, Anna Yakovleva, Charlotte J. Houldcroft, Aminu S. Jahun, Sarah L. Caddy, Ian Goodfellow
EPI_ISL_412051	hCoV-19/China/HKU-SZ-007c/2020	Asia / China	2020-01	unknown	The University of Hong Kong- Shenzhen Hospital	Chan,J.F.-W., Yuan,S., Kok,K.H., To,K.K.-W., Chu,H., Yang,J., Xing,F., Liu,J., Yip,C.C.-Y., Poon,R.W.-S., Tsai,H.W., Lo,S.K.-F., Chan,K.H., Poon,V.K.-M., Chan,W.M., Ip,J.D., Cai,J.P., Cheng,V.C.-C., Chen,H., Hui,C.K.-M. and Yuen,K.Y.
EPI_ISL_424035	hCoV-19/England/20129036504/2020	Europe / United Kingdom / England	2020-03-20	Respiratory Virus Unit, Microbiology Services Colindale, Public Health England	Respiratory Virus Unit, Microbiology Services Colindale, Public Health England	Monica Galiano, Shahjahan Miah, Angie Lackenby, Omolola Akinbami, Tiina Talts, Leena Bhaw, Richard Myers, Steven Platt, Kirstin Edwards, Jonathan Hubb, Joanna Ellis, Maria Zambon
EPI_ISL_425366	hCoV-19/England/CAMB-74CF4/2020	Europe / United Kingdom / England	2020-03-17	Department of Pathology, University of Cambridge	COVID-19 Genomics UK (COG-UK) Consortium	Luke W Meredith, M. Estee Torok , Myra Hosmillo, William L. Hamilton, Martin D. Curran, Theresa Feltwell, Anna Yakovleva, Charlotte J. Houldcroft, Aminu S. Jahun, Sarah L. Caddy, Ian Goodfellow
EPI_ISL_412052	hCoV-19/China/HKU-SZ-007a/2020	Asia / China	2020-01	unknown	The University of Hong Kong- Shenzhen Hospital	Chan,J.F.-W., Yuan,S., Kok,K.H., To,K.K.-W., Chu,H., Yang,J., Xing,F., Liu,J., Yip,C.C.-Y., Poon,R.W.-S., Tsai,H.W., Lo,S.K.-F., Chan,K.H., Poon,V.K.-M., Chan,W.M., Ip,J.D., Cai,J.P., Cheng,V.C.-C., Chen,H., Hui,C.K.-M. and Yuen,K.Y.
EPI_ISL_424034	hCoV-19/England/20129036404/2020	Europe / United Kingdom / England	2020-03-20	Respiratory Virus Unit, Microbiology Services Colindale, Public Health England	Respiratory Virus Unit, Microbiology Services Colindale, Public Health England	Monica Galiano, Shahjahan Miah, Angie Lackenby, Omolola Akinbami, Tiina Talts, Leena Bhaw, Richard Myers, Steven Platt, Kirstin Edwards, Jonathan Hubb, Joanna Ellis, Maria Zambon
EPI_ISL_425365	hCoV-19/England/CAMB-74CD6/2020	Europe / United Kingdom / England	2020-03-17	Department of Pathology, University of Cambridge	COVID-19 Genomics UK (COG-UK) Consortium	Luke W Meredith, M. Estee Torok , Myra Hosmillo, William L. Hamilton, Martin D. Curran, Theresa Feltwell, Anna Yakovleva, Charlotte J. Houldcroft, Aminu S. Jahun, Sarah L. Caddy, Ian Goodfellow
EPI_ISL_412053	hCoV-19/China/HKU-SZ-007b/2020	Asia / China	2020-01	unknown	The University of Hong Kong- Shenzhen Hospital	Chan,J.F.-W., Yuan,S., Kok,K.H., To,K.K.-W., Chu,H., Yang,J., Xing,F., Liu,J., Yip,C.C.-Y., Poon,R.W.-S., Tsai,H.W., Lo,S.K.-F., Chan,K.H., Poon,V.K.-M., Chan,W.M., Ip,J.D., Cai,J.P., Cheng,V.C.-C., Chen,H., Hui,C.K.-M. and Yuen,K.Y.
EPI_ISL_424033	hCoV-19/England/20129036204/2020	Europe / United Kingdom / England	2020-03-20	Respiratory Virus Unit, Microbiology Services Colindale, Public Health England	Respiratory Virus Unit, Microbiology Services Colindale, Public Health England	Monica Galiano, Shahjahan Miah, Angie Lackenby, Omolola Akinbami, Tiina Talts, Leena Bhaw, Richard Myers, Steven Platt, Kirstin Edwards, Jonathan Hubb, Joanna Ellis, Maria Zambon
EPI_ISL_425364	hCoV-19/England/CAMB-74CC7/2020	Europe / United Kingdom / England	2020-03-18	Department of Pathology, University of Cambridge	COVID-19 Genomics UK (COG-UK) Consortium	Luke W Meredith, M. Estee Torok , Myra Hosmillo, William L. Hamilton, Martin D. Curran, Theresa Feltwell, Anna Yakovleva, Charlotte J. Houldcroft, Aminu S. Jahun, Sarah L. Caddy, Ian Goodfellow
EPI_ISL_412054	hCoV-19/China/HKU-SZ-007c/2020	Asia / China	2020-01	unknown	The University of Hong Kong- Shenzhen Hospital	Chan,J.F.-W., Yuan,S., Kok,K.H., To,K.K.-W., Chu,H., Yang,J., Xing,F., Liu,J., Yip,C.C.-Y., Poon,R.W.-S., Tsai,H.W., Lo,S.K.-F., Chan,K.H., Poon,V.K.-M., Chan,W.M., Ip,J.D., Cai,J.P., Cheng,V.C.-C., Chen,H., Hui,C.K.-M. and Yuen,K.Y.
EPI_ISL_424032	hCoV-19/England/20129036004/2020	Europe / United Kingdom / England	2020-03-20	Respiratory Virus Unit, Microbiology Services Colindale, Public Health England	Respiratory Virus Unit, Microbiology Services Colindale, Public Health England	Monica Galiano, Shahjahan Miah, Angie Lackenby, Omolola Akinbami, Tiina Talts, Leena Bhaw, Richard Myers, Steven Platt, Kirstin Edwards, Jonathan Hubb, Joanna Ellis, Maria Zambon
EPI_ISL_425363	hCoV-19/England/CAMB-74CA9/2020	Europe / United Kingdom / England	2020-03-16	Department of Pathology, University of Cambridge	COVID-19 Genomics UK (COG-UK) Consortium	Luke W Meredith, M. Estee Torok , Myra Hosmillo, William L. Hamilton, Martin D. Curran, Theresa Feltwell, Anna Yakovleva, Charlotte J. Houldcroft, Aminu S. Jahun, Sarah L. Caddy, Ian Goodfellow
EPI_ISL_424031	hCoV-19/England/20129035804/2020	Europe / United Kingdom / England	2020-03-20	Respiratory Virus Unit, Microbiology Services Colindale, Public Health England	Respiratory Virus Unit, Microbiology Services Colindale, Public Health England	Monica Galiano, Shahjahan Miah, Angie Lackenby, Omolola Akinbami, Tiina Talts, Leena Bhaw, Richard Myers, Steven Platt, Kirstin Edwards, Jonathan Hubb, Joanna Ellis, Maria Zambon
EPI_ISL_425362	hCoV-19/England/CAMB-74C8B/2020	Europe / United Kingdom / England	2020-03-17	Department of Pathology, University of Cambridge	COVID-19 Genomics UK (COG-UK) Consortium	Luke W Meredith, M. Estee Torok , Myra Hosmillo, William L. Hamilton, Martin D. Curran, Theresa Feltwell, Anna Yakovleva, Charlotte J. Houldcroft, Aminu S. Jahun, Sarah L. Caddy, Ian Goodfellow
EPI_ISL_424030	hCoV-19/England/20129035504/2020	Europe / United Kingdom / England	2020-03-20	Respiratory Virus Unit, Microbiology Services Colindale, Public Health England	Respiratory Virus Unit, Microbiology Services Colindale, Public Health England	Monica Galiano, Shahjahan Miah, Angie Lackenby, Omolola Akinbami, Tiina Talts, Leena Bhaw, Richard Myers, Steven Platt, Kirstin Edwards, Jonathan Hubb, Joanna Ellis, Maria Zambon
EPI_ISL_425361	hCoV-19/England/CAMB-74C5E/2020	Europe / United Kingdom / England	2020-03-19	Department of Pathology, University of Cambridge	COVID-19 Genomics UK (COG-UK) Consortium	Luke W Meredith, M. Estee Torok , Myra Hosmillo, William L. Hamilton, Martin D. Curran, Theresa Feltwell, Anna Yakovleva, Charlotte J. Houldcroft, Aminu S. Jahun, Sarah L. Caddy, Ian Goodfellow
EPI_ISL_425360	hCoV-19/England/CAMB-74C4F/2020	Europe / United Kingdom / England	2020-03-19	Department of Pathology, University of Cambridge	COVID-19 Genomics UK (COG-UK) Consortium	Luke W Meredith, M. Estee Torok , Myra Hosmillo, William L. Hamilton, Martin D. Curran, Theresa Feltwell, Anna Yakovleva, Charlotte J. Houldcroft, Aminu S. Jahun, Sarah L. Caddy, Ian Goodfellow
EPI_ISL_424029	hCoV-19/England/20129035404/2020	Europe / United Kingdom / England	2020-03-20	Respiratory Virus Unit, Microbiology Services Colindale, Public Health England	Respiratory Virus Unit, Microbiology Services Colindale, Public Health England	Monica Galiano, Shahjahan Miah, Angie Lackenby, Omolola Akinbami, Tiina Talts, Leena Bhaw, Richard Myers, Steven Platt, Kirstin Edwards, Jonathan Hubb, Joanna Ellis, Maria Zambon
EPI_ISL_424028	hCoV-19/England/20129035304/2020	Europe / United Kingdom / England	2020-03-21	Respiratory Virus Unit, Microbiology Services Colindale, Public Health England	Respiratory Virus Unit, Microbiology Services Colindale, Public Health England	Monica Galiano, Shahjahan Miah, Angie Lackenby, Omolola Akinbami, Tiina Talts, Leena Bhaw, Richard Myers, Steven Platt, Kirstin Edwards, Jonathan Hubb, Joanna Ellis, Maria Zambon
EPI_ISL_425359	hCoV-19/England/CAMB-74C30/2020	Europe / United Kingdom / England	2020-03-17	Department of Pathology, University of Cambridge	COVID-19 Genomics UK (COG-UK) Consortium	Luke W Meredith, M. Estee Torok , Myra Hosmillo, William L. Hamilton, Martin D. Curran, Theresa Feltwell, Anna Yakovleva, Charlotte J. Houldcroft, Aminu S. Jahun, Sarah L. Caddy, Ian Goodfellow
EPI_ISL_424027	hCoV-19/England/20129034704/2020	Europe / United Kingdom / England	2020-03-21	Respiratory Virus Unit, Microbiology Services Colindale, Public Health England	Respiratory Virus Unit, Microbiology Services Colindale, Public Health England	Monica Galiano, Shahjahan Miah, Angie Lackenby, Omolola Akinbami, Tiina Talts, Leena Bhaw, Richard Myers, Steven Platt, Kirstin Edwards, Jonathan Hubb, Joanna Ellis, Maria Zambon
EPI_ISL_425358	hCoV-19/England/CAMB-74C21/2020	Europe / United Kingdom / England	2020-03-16	Department of Pathology, University of Cambridge	COVID-19 Genomics UK (COG-UK) Consortium	Luke W Meredith, M. Estee Torok , Myra Hosmillo, William L. Hamilton, Martin D. Curran, Theresa Feltwell, Anna Yakovleva, Charlotte J. Houldcroft, Aminu S. Jahun, Sarah L. Caddy, Ian Goodfellow
EPI_ISL_424026	hCoV-19/England/20129034504/2020	Europe / United Kingdom / England	2020-03-19	Respiratory Virus Unit, Microbiology Services Colindale, Public Health England	Respiratory Virus Unit, Microbiology Services Colindale, Public Health England	Monica Galiano, Shahjahan Miah, Angie Lackenby, Omolola Akinbami, Tiina Talts, Leena Bhaw, Richard Myers, Steven Platt, Kirstin Edwards, Jonathan Hubb, Joanna Ellis, Maria Zambon
EPI_ISL_425357	hCoV-19/England/CAMB-74C12/2020	Europe / United Kingdom / England	2020-03-17	Department of Pathology, University of Cambridge	COVID-19 Genomics UK (COG-UK) Consortium	Luke W Meredith, M. Estee Torok , Myra Hosmillo, William L. Hamilton, Martin D. Curran, Theresa Feltwell, Anna Yakovleva, Charlotte J. Houldcroft, Aminu S. Jahun, Sarah L. Caddy, Ian Goodfellow
EPI_ISL_424025	hCoV-19/England/20129033904/2020	Europe / United Kingdom / England	2020-03-20	Respiratory Virus Unit, Microbiology Services Colindale, Public Health England	Respiratory Virus Unit, Microbiology Services Colindale, Public Health England	Monica Galiano, Shahjahan Miah, Angie Lackenby, Omolola Akinbami, Tiina Talts, Leena Bhaw, Richard Myers, Steven Platt, Kirstin Edwards, Jonathan Hubb, Joanna Ellis, Maria Zambon
EPI_ISL_425356	hCoV-19/England/CAMB-74C03/2020	Europe / United Kingdom / England	2020-03-16	Department of Pathology, University of Cambridge	COVID-19 Genomics UK (COG-UK) Consortium	Luke W Meredith, M. Estee Torok , Myra Hosmillo, William L. Hamilton, Martin D. Curran, Theresa Feltwell, Anna Yakovleva, Charlotte J. Houldcroft, Aminu S. Jahun, Sarah L. Caddy, Ian Goodfellow
EPI_ISL_424024	hCoV-19/England/20129033804/2020	Europe / United Kingdom / England	2020-03-20	Respiratory Virus Unit, Microbiology Services Colindale, Public Health England	Respiratory Virus Unit, Microbiology Services Colindale, Public Health England	Monica Galiano, Shahjahan Miah, Angie Lackenby, Omolola Akinbami, Tiina Talts, Leena Bhaw, Richard Myers, Steven Platt, Kirstin Edwards, Jonathan Hubb, Joanna Ellis, Maria Zambon
EPI_ISL_425355	hCoV-19/England/CAMB-74BF7/2020	Europe / United Kingdom / England	2020-03-17	Department of Pathology, University of Cambridge	COVID-19 Genomics UK (COG-UK) Consortium	Luke W Meredith, M. Estee Torok , Myra Hosmillo, William L. Hamilton, Martin D. Curran, Theresa Feltwell, Anna Yakovleva, Charlotte J. Houldcroft, Aminu S. Jahun, Sarah L. Caddy, Ian Goodfellow
EPI_ISL_412041	hCoV-19/Shenzhen/HKU-SZ-001/2020	Asia / China / Shenzhen	2020-01	unknown	University of Hong Kong-Shenzhen Hospital	Chan,J.F.-W., Yuan,S., Kok,K.H., To,K.K.-W., Chu,H., Yang,J., Xing,F., Liu,J., Yip,C.C.-Y., Poon,R.W.-S., Tsai,H.W., Lo,S.K.-F., Chan,K.H., Poon,V.K.-M., Chan,W.M., Ip,J.D., Cai,J.P., Cheng,V.C.-C., Chen,H., Hui,C.K.-M. and Yuen,K.Y
EPI_ISL_424023	hCoV-19/England/20129033504/2020	Europe / United Kingdom / England	2020-03-20	Respiratory Virus Unit, Microbiology Services Colindale, Public Health England	Respiratory Virus Unit, Microbiology Services Colindale, Public Health England	Monica Galiano, Shahjahan Miah, Angie Lackenby, Omolola Akinbami, Tiina Talts, Leena Bhaw, Richard Myers, Steven Platt, Kirstin Edwards, Jonathan Hubb, Joanna Ellis, Maria Zambon
EPI_ISL_425354	hCoV-19/England/CAMB-74BCA/2020	Europe / United Kingdom / England	2020-03-17	Department of Pathology, University of Cambridge	COVID-19 Genomics UK (COG-UK) Consortium	Luke W Meredith, M. Estee Torok , Myra Hosmillo, William L. Hamilton, Martin D. Curran, Theresa Feltwell, Anna Yakovleva, Charlotte J. Houldcroft, Aminu S. Jahun, Sarah L. Caddy, Ian Goodfellow
EPI_ISL_412042	hCoV-19/Shenzhen/HKU-SZ-004/2020	Asia / China / Shenzhen	2020-01	unknown	University of Hong Kong-Shenzhen Hospital	Chan,J.F.-W., Yuan,S., Kok,K.H., To,K.K.-W., Chu,H., Yang,J., Xing,F., Liu,J., Yip,C.C.-Y., Poon,R.W.-S., Tsai,H.W., Lo,S.K.-F., Chan,K.H., Poon,V.K.-M., Chan,W.M., Ip,J.D., Cai,J.P., Cheng,V.C.-C., Chen,H., Hui,C.K.-M. and Yuen,K.Y.
EPI_ISL_424022	hCoV-19/England/20129032804/2020	Europe / United Kingdom / England	2020-03-20	Respiratory Virus Unit, Microbiology Services Colindale, Public Health England	Respiratory Virus Unit, Microbiology Services Colindale, Public Health England	Monica Galiano, Shahjahan Miah, Angie Lackenby, Omolola Akinbami, Tiina Talts, Leena Bhaw, Richard Myers, Steven Platt, Kirstin Edwards, Jonathan Hubb, Joanna Ellis, Maria Zambon
EPI_ISL_425353	hCoV-19/England/CAMB-74BBB/2020	Europe / United Kingdom / England	2020-03-17	Department of Pathology, University of Cambridge	COVID-19 Genomics UK (COG-UK) Consortium	Luke W Meredith, M. Estee Torok , Myra Hosmillo, William L. Hamilton, Martin D. Curran, Theresa Feltwell, Anna Yakovleva, Charlotte J. Houldcroft, Aminu S. Jahun, Sarah L. Caddy, Ian Goodfellow
EPI_ISL_412043	hCoV-19/Shenzhen/HKU-SZ-001/2020	Asia / China / Shenzhen	2020-01	unknown	University of Hong Kong-Shenzhen Hospital	Chan,J.F.-W., Yuan,S., Kok,K.H., To,K.K.-W., Chu,H., Yang,J., Xing,F., Liu,J., Yip,C.C.-Y., Poon,R.W.-S., Tsai,H.W., Lo,S.K.-F., Chan,K.H., Poon,V.K.-M., Chan,W.M., Ip,J.D., Cai,J.P., Cheng,V.C.-C., Chen,H., Hui,C.K.-M. and Yuen,K.Y.
EPI_ISL_424021	hCoV-19/England/20129032404/2020	Europe / United Kingdom / England	2020-03-20	Respiratory Virus Unit, Microbiology Services Colindale, Public Health England	Respiratory Virus Unit, Microbiology Services Colindale, Public Health England	Monica Galiano, Shahjahan Miah, Angie Lackenby, Omolola Akinbami, Tiina Talts, Leena Bhaw, Richard Myers, Steven Platt, Kirstin Edwards, Jonathan Hubb, Joanna Ellis, Maria Zambon
EPI_ISL_425352	hCoV-19/England/CAMB-74BAC/2020	Europe / United Kingdom / England	2020-03-17	Department of Pathology, University of Cambridge	COVID-19 Genomics UK (COG-UK) Consortium	Luke W Meredith, M. Estee Torok , Myra Hosmillo, William L. Hamilton, Martin D. Curran, Theresa Feltwell, Anna Yakovleva, Charlotte J. Houldcroft, Aminu S. Jahun, Sarah L. Caddy, Ian Goodfellow
EPI_ISL_412044	hCoV-19/Shenzhen/HKU-SZ-002b/2020	Asia / China / Shenzhen	2020-01	unknown	University of Hong Kong-Shenzhen Hospital	Chan,J.F.-W., Yuan,S., Kok,K.H., To,K.K.-W., Chu,H., Yang,J., Xing,F., Liu,J., Yip,C.C.-Y., Poon,R.W.-S., Tsai,H.W., Lo,S.K.-F., Chan,K.H., Poon,V.K.-M., Chan,W.M., Ip,J.D., Cai,J.P., Cheng,V.C.-C., Chen,H., Hui,C.K.-M. and Yuen,K.Y.
EPI_ISL_424020	hCoV-19/England/20129032104/2020	Europe / United Kingdom / England	2020-03-20	Respiratory Virus Unit, Microbiology Services Colindale, Public Health England	Respiratory Virus Unit, Microbiology Services Colindale, Public Health England	Monica Galiano, Shahjahan Miah, Angie Lackenby, Omolola Akinbami, Tiina Talts, Leena Bhaw, Richard Myers, Steven Platt, Kirstin Edwards, Jonathan Hubb, Joanna Ellis, Maria Zambon
EPI_ISL_425351	hCoV-19/England/CAMB-74B9D/2020	Europe / United Kingdom / England	2020-03-17	Department of Pathology, University of Cambridge	COVID-19 Genomics UK (COG-UK) Consortium	Luke W Meredith, M. Estee Torok , Myra Hosmillo, William L. Hamilton, Martin D. Curran, Theresa Feltwell, Anna Yakovleva, Charlotte J. Houldcroft, Aminu S. Jahun, Sarah L. Caddy, Ian Goodfellow
EPI_ISL_412045	hCoV-19/Shenzhen/HKU-SZ-004/2020	Asia / China / Shenzhen	2020-01	unknown	University of Hong Kong-Shenzhen Hospital	Chan,J.F.-W., Yuan,S., Kok,K.H., To,K.K.-W., Chu,H., Yang,J., Xing,F., Liu,J., Yip,C.C.-Y., Poon,R.W.-S., Tsai,H.W., Lo,S.K.-F., Chan,K.H., Poon,V.K.-M., Chan,W.M., Ip,J.D., Cai,J.P., Cheng,V.C.-C., Chen,H., Hui,C.K.-M. and Yuen,K.Y.
EPI_ISL_425350	hCoV-19/England/CAMB-74B60/2020	Europe / United Kingdom / England	2020-03-18	Department of Pathology, University of Cambridge	COVID-19 Genomics UK (COG-UK) Consortium	Luke W Meredith, M. Estee Torok , Myra Hosmillo, William L. Hamilton, Martin D. Curran, Theresa Feltwell, Anna Yakovleva, Charlotte J. Houldcroft, Aminu S. Jahun, Sarah L. Caddy, Ian Goodfellow
EPI_ISL_412046	hCoV-19/Shenzhen/HKU-SZ-005/2020	Asia / China / Shenzhen	2020-01	unknown	University of Hong Kong-Shenzhen Hospital	Chan,J.F.-W., Yuan,S., Kok,K.H., To,K.K.-W., Chu,H., Yang,J., Xing,F., Liu,J., Yip,C.C.-Y., Poon,R.W.-S., Tsai,H.W., Lo,S.K.-F., Chan,K.H., Poon,V.K.-M., Chan,W.M., Ip,J.D., Cai,J.P., Cheng,V.C.-C., Chen,H., Hui,C.K.-M. and Yuen,K.Y.
EPI_ISL_412049	hCoV-19/China/HKU-SZ-007a/2020	Asia / China	2020-01	unknown	University of Hong Kong- Shenzhen Hospital	Chan,J.F.-W., Yuan,S., Kok,K.H., To,K.K.-W., Chu,H., Yang,J., Xing,F., Liu,J., Yip,C.C.-Y., Poon,R.W.-S., Tsai,H.W., Lo,S.K.-F., Chan,K.H., Poon,V.K.-M., Chan,W.M., Ip,J.D., Cai,J.P., Cheng,V.C.-C., Chen,H., Hui,C.K.-M. and Yuen,K.Y.
EPI_ISL_424019	hCoV-19/England/20129031804/2020	Europe / United Kingdom / England	2020-03-19	Respiratory Virus Unit, Microbiology Services Colindale, Public Health England	Respiratory Virus Unit, Microbiology Services Colindale, Public Health England	Monica Galiano, Shahjahan Miah, Angie Lackenby, Omolola Akinbami, Tiina Talts, Leena Bhaw, Richard Myers, Steven Platt, Kirstin Edwards, Jonathan Hubb, Joanna Ellis, Maria Zambon
EPI_ISL_424059	hCoV-19/England/20129062604/2020	Europe / United Kingdom / England	2020-03-21	Respiratory Virus Unit, Microbiology Services Colindale, Public Health England	Respiratory Virus Unit, Microbiology Services Colindale, Public Health England	Monica Galiano, Shahjahan Miah, Angie Lackenby, Omolola Akinbami, Tiina Talts, Leena Bhaw, Richard Myers, Steven Platt, Kirstin Edwards, Jonathan Hubb, Joanna Ellis, Maria Zambon
EPI_ISL_424058	hCoV-19/England/20129062104/2020	Europe / United Kingdom / England	2020-03-12	Respiratory Virus Unit, Microbiology Services Colindale, Public Health England	Respiratory Virus Unit, Microbiology Services Colindale, Public Health England	Monica Galiano, Shahjahan Miah, Angie Lackenby, Omolola Akinbami, Tiina Talts, Leena Bhaw, Richard Myers, Steven Platt, Kirstin Edwards, Jonathan Hubb, Joanna Ellis, Maria Zambon
EPI_ISL_425389	hCoV-19/England/CAMB-75455/2020	Europe / United Kingdom / England	2020-03-16	Department of Pathology, University of Cambridge	COVID-19 Genomics UK (COG-UK) Consortium	Luke W Meredith, M. Estee Torok , Myra Hosmillo, William L. Hamilton, Martin D. Curran, Theresa Feltwell, Anna Yakovleva, Charlotte J. Houldcroft, Aminu S. Jahun, Sarah L. Caddy, Ian Goodfellow
EPI_ISL_424057	hCoV-19/England/20129061704/2020	Europe / United Kingdom / England	2020-03-12	Respiratory Virus Unit, Microbiology Services Colindale, Public Health England	Respiratory Virus Unit, Microbiology Services Colindale, Public Health England	Monica Galiano, Shahjahan Miah, Angie Lackenby, Omolola Akinbami, Tiina Talts, Leena Bhaw, Richard Myers, Steven Platt, Kirstin Edwards, Jonathan Hubb, Joanna Ellis, Maria Zambon
EPI_ISL_425388	hCoV-19/England/CAMB-75437/2020	Europe / United Kingdom / England	2020-03-14	Department of Pathology, University of Cambridge	COVID-19 Genomics UK (COG-UK) Consortium	Luke W Meredith, M. Estee Torok , Myra Hosmillo, William L. Hamilton, Martin D. Curran, Theresa Feltwell, Anna Yakovleva, Charlotte J. Houldcroft, Aminu S. Jahun, Sarah L. Caddy, Ian Goodfellow
EPI_ISL_424056	hCoV-19/England/20129061004/2020	Europe / United Kingdom / England	2020-03-12	Respiratory Virus Unit, Microbiology Services Colindale, Public Health England	Respiratory Virus Unit, Microbiology Services Colindale, Public Health England	Monica Galiano, Shahjahan Miah, Angie Lackenby, Omolola Akinbami, Tiina Talts, Leena Bhaw, Richard Myers, Steven Platt, Kirstin Edwards, Jonathan Hubb, Joanna Ellis, Maria Zambon
EPI_ISL_425387	hCoV-19/England/CAMB-75419/2020	Europe / United Kingdom / England	2020-03-13	Department of Pathology, University of Cambridge	COVID-19 Genomics UK (COG-UK) Consortium	Luke W Meredith, M. Estee Torok , Myra Hosmillo, William L. Hamilton, Martin D. Curran, Theresa Feltwell, Anna Yakovleva, Charlotte J. Houldcroft, Aminu S. Jahun, Sarah L. Caddy, Ian Goodfellow
EPI_ISL_424055	hCoV-19/England/20129059304/2020	Europe / United Kingdom / England	2020-03-09	Respiratory Virus Unit, Microbiology Services Colindale, Public Health England	Respiratory Virus Unit, Microbiology Services Colindale, Public Health England	Monica Galiano, Shahjahan Miah, Angie Lackenby, Omolola Akinbami, Tiina Talts, Leena Bhaw, Richard Myers, Steven Platt, Kirstin Edwards, Jonathan Hubb, Joanna Ellis, Maria Zambon
EPI_ISL_425386	hCoV-19/England/CAMB-7537E/2020	Europe / United Kingdom / England	2020	Department of Pathology, University of Cambridge	COVID-19 Genomics UK (COG-UK) Consortium	Luke W Meredith, M. Estee Torok , Myra Hosmillo, William L. Hamilton, Martin D. Curran, Theresa Feltwell, Anna Yakovleva, Charlotte J. Houldcroft, Aminu S. Jahun, Sarah L. Caddy, Ian Goodfellow
EPI_ISL_424054	hCoV-19/England/20129059204/2020	Europe / United Kingdom / England	2020-03-09	Respiratory Virus Unit, Microbiology Services Colindale, Public Health England	Respiratory Virus Unit, Microbiology Services Colindale, Public Health England	Monica Galiano, Shahjahan Miah, Angie Lackenby, Omolola Akinbami, Tiina Talts, Leena Bhaw, Richard Myers, Steven Platt, Kirstin Edwards, Jonathan Hubb, Joanna Ellis, Maria Zambon
EPI_ISL_425385	hCoV-19/England/CAMB-74EC1/2020	Europe / United Kingdom / England	2020-03-18	Department of Pathology, University of Cambridge	COVID-19 Genomics UK (COG-UK) Consortium	Luke W Meredith, M. Estee Torok , Myra Hosmillo, William L. Hamilton, Martin D. Curran, Theresa Feltwell, Anna Yakovleva, Charlotte J. Houldcroft, Aminu S. Jahun, Sarah L. Caddy, Ian Goodfellow
EPI_ISL_424053	hCoV-19/England/20129057604/2020	Europe / United Kingdom / England	2020-03-10	Respiratory Virus Unit, Microbiology Services Colindale, Public Health England	Respiratory Virus Unit, Microbiology Services Colindale, Public Health England	Monica Galiano, Shahjahan Miah, Angie Lackenby, Omolola Akinbami, Tiina Talts, Leena Bhaw, Richard Myers, Steven Platt, Kirstin Edwards, Jonathan Hubb, Joanna Ellis, Maria Zambon
EPI_ISL_425384	hCoV-19/England/CAMB-74EB2/2020	Europe / United Kingdom / England	2020-03-18	Department of Pathology, University of Cambridge	COVID-19 Genomics UK (COG-UK) Consortium	Luke W Meredith, M. Estee Torok , Myra Hosmillo, William L. Hamilton, Martin D. Curran, Theresa Feltwell, Anna Yakovleva, Charlotte J. Houldcroft, Aminu S. Jahun, Sarah L. Caddy, Ian Goodfellow
EPI_ISL_424052	hCoV-19/England/20129056804/2020	Europe / United Kingdom / England	2020-03-21	Respiratory Virus Unit, Microbiology Services Colindale, Public Health England	Respiratory Virus Unit, Microbiology Services Colindale, Public Health England	Monica Galiano, Shahjahan Miah, Angie Lackenby, Omolola Akinbami, Tiina Talts, Leena Bhaw, Richard Myers, Steven Platt, Kirstin Edwards, Jonathan Hubb, Joanna Ellis, Maria Zambon
EPI_ISL_425383	hCoV-19/England/CAMB-74EA3/2020	Europe / United Kingdom / England	2020-03-17	Department of Pathology, University of Cambridge	COVID-19 Genomics UK (COG-UK) Consortium	Luke W Meredith, M. Estee Torok , Myra Hosmillo, William L. Hamilton, Martin D. Curran, Theresa Feltwell, Anna Yakovleva, Charlotte J. Houldcroft, Aminu S. Jahun, Sarah L. Caddy, Ian Goodfellow
EPI_ISL_424051	hCoV-19/England/20129054906/2020	Europe / United Kingdom / England	2020-02-12	Respiratory Virus Unit, Microbiology Services Colindale, Public Health England	Respiratory Virus Unit, Microbiology Services Colindale, Public Health England	Monica Galiano, Shahjahan Miah, Angie Lackenby, Omolola Akinbami, Tiina Talts, Leena Bhaw, Richard Myers, Steven Platt, Kirstin Edwards, Jonathan Hubb, Joanna Ellis, Maria Zambon
EPI_ISL_425382	hCoV-19/England/CAMB-74E85/2020	Europe / United Kingdom / England	2020-03-18	Department of Pathology, University of Cambridge	COVID-19 Genomics UK (COG-UK) Consortium	Luke W Meredith, M. Estee Torok , Myra Hosmillo, William L. Hamilton, Martin D. Curran, Theresa Feltwell, Anna Yakovleva, Charlotte J. Houldcroft, Aminu S. Jahun, Sarah L. Caddy, Ian Goodfellow
EPI_ISL_424050	hCoV-19/England/20129050802/2020	Europe / United Kingdom / England	2020-03-12	Respiratory Virus Unit, Microbiology Services Colindale, Public Health England	Respiratory Virus Unit, Microbiology Services Colindale, Public Health England	Monica Galiano, Shahjahan Miah, Angie Lackenby, Omolola Akinbami, Tiina Talts, Leena Bhaw, Richard Myers, Steven Platt, Kirstin Edwards, Jonathan Hubb, Joanna Ellis, Maria Zambon
EPI_ISL_425381	hCoV-19/England/CAMB-74E76/2020	Europe / United Kingdom / England	2020-03-18	Department of Pathology, University of Cambridge	COVID-19 Genomics UK (COG-UK) Consortium	Luke W Meredith, M. Estee Torok , Myra Hosmillo, William L. Hamilton, Martin D. Curran, Theresa Feltwell, Anna Yakovleva, Charlotte J. Houldcroft, Aminu S. Jahun, Sarah L. Caddy, Ian Goodfellow
EPI_ISL_425380	hCoV-19/England/CAMB-74E67/2020	Europe / United Kingdom / England	2020-03-18	Department of Pathology, University of Cambridge	COVID-19 Genomics UK (COG-UK) Consortium	Luke W Meredith, M. Estee Torok , Myra Hosmillo, William L. Hamilton, Martin D. Curran, Theresa Feltwell, Anna Yakovleva, Charlotte J. Houldcroft, Aminu S. Jahun, Sarah L. Caddy, Ian Goodfellow
EPI_ISL_424049	hCoV-19/England/20129047706/2020	Europe / United Kingdom / England	2020-03-13	Respiratory Virus Unit, Microbiology Services Colindale, Public Health England	Respiratory Virus Unit, Microbiology Services Colindale, Public Health England	Monica Galiano, Shahjahan Miah, Angie Lackenby, Omolola Akinbami, Tiina Talts, Leena Bhaw, Richard Myers, Steven Platt, Kirstin Edwards, Jonathan Hubb, Joanna Ellis, Maria Zambon
EPI_ISL_424048	hCoV-19/England/20129044506/2020	Europe / United Kingdom / England	2020-03-11	Respiratory Virus Unit, Microbiology Services Colindale, Public Health England	Respiratory Virus Unit, Microbiology Services Colindale, Public Health England	Monica Galiano, Shahjahan Miah, Angie Lackenby, Omolola Akinbami, Tiina Talts, Leena Bhaw, Richard Myers, Steven Platt, Kirstin Edwards, Jonathan Hubb, Joanna Ellis, Maria Zambon
EPI_ISL_425379	hCoV-19/England/CAMB-74E58/2020	Europe / United Kingdom / England	2020-03-18	Department of Pathology, University of Cambridge	COVID-19 Genomics UK (COG-UK) Consortium	Luke W Meredith, M. Estee Torok , Myra Hosmillo, William L. Hamilton, Martin D. Curran, Theresa Feltwell, Anna Yakovleva, Charlotte J. Houldcroft, Aminu S. Jahun, Sarah L. Caddy, Ian Goodfellow
EPI_ISL_424047	hCoV-19/England/20129044404/2020	Europe / United Kingdom / England	2020-03-11	Respiratory Virus Unit, Microbiology Services Colindale, Public Health England	Respiratory Virus Unit, Microbiology Services Colindale, Public Health England	Monica Galiano, Shahjahan Miah, Angie Lackenby, Omolola Akinbami, Tiina Talts, Leena Bhaw, Richard Myers, Steven Platt, Kirstin Edwards, Jonathan Hubb, Joanna Ellis, Maria Zambon
EPI_ISL_425378	hCoV-19/England/CAMB-74E49/2020	Europe / United Kingdom / England	2020-03-17	Department of Pathology, University of Cambridge	COVID-19 Genomics UK (COG-UK) Consortium	Luke W Meredith, M. Estee Torok , Myra Hosmillo, William L. Hamilton, Martin D. Curran, Theresa Feltwell, Anna Yakovleva, Charlotte J. Houldcroft, Aminu S. Jahun, Sarah L. Caddy, Ian Goodfellow
EPI_ISL_424046	hCoV-19/England/20129042904/2020	Europe / United Kingdom / England	2020-03-11	Respiratory Virus Unit, Microbiology Services Colindale, Public Health England	Respiratory Virus Unit, Microbiology Services Colindale, Public Health England	Monica Galiano, Shahjahan Miah, Angie Lackenby, Omolola Akinbami, Tiina Talts, Leena Bhaw, Richard Myers, Steven Platt, Kirstin Edwards, Jonathan Hubb, Joanna Ellis, Maria Zambon
EPI_ISL_425377	hCoV-19/England/CAMB-74E0D/2020	Europe / United Kingdom / England	2020-03-18	Department of Pathology, University of Cambridge	COVID-19 Genomics UK (COG-UK) Consortium	Luke W Meredith, M. Estee Torok , Myra Hosmillo, William L. Hamilton, Martin D. Curran, Theresa Feltwell, Anna Yakovleva, Charlotte J. Houldcroft, Aminu S. Jahun, Sarah L. Caddy, Ian Goodfellow
EPI_ISL_424045	hCoV-19/England/20129042806/2020	Europe / United Kingdom / England	2020-03-11	Respiratory Virus Unit, Microbiology Services Colindale, Public Health England	Respiratory Virus Unit, Microbiology Services Colindale, Public Health England	Monica Galiano, Shahjahan Miah, Angie Lackenby, Omolola Akinbami, Tiina Talts, Leena Bhaw, Richard Myers, Steven Platt, Kirstin Edwards, Jonathan Hubb, Joanna Ellis, Maria Zambon
EPI_ISL_425376	hCoV-19/England/CAMB-74DF1/2020	Europe / United Kingdom / England	2020-03-18	Department of Pathology, University of Cambridge	COVID-19 Genomics UK (COG-UK) Consortium	Luke W Meredith, M. Estee Torok , Myra Hosmillo, William L. Hamilton, Martin D. Curran, Theresa Feltwell, Anna Yakovleva, Charlotte J. Houldcroft, Aminu S. Jahun, Sarah L. Caddy, Ian Goodfellow
EPI_ISL_424044	hCoV-19/England/20129042504/2020	Europe / United Kingdom / England	2020-03-11	Respiratory Virus Unit, Microbiology Services Colindale, Public Health England	Respiratory Virus Unit, Microbiology Services Colindale, Public Health England	Monica Galiano, Shahjahan Miah, Angie Lackenby, Omolola Akinbami, Tiina Talts, Leena Bhaw, Richard Myers, Steven Platt, Kirstin Edwards, Jonathan Hubb, Joanna Ellis, Maria Zambon
EPI_ISL_425375	hCoV-19/England/CAMB-74DE2/2020	Europe / United Kingdom / England	2020-03-18	Department of Pathology, University of Cambridge	COVID-19 Genomics UK (COG-UK) Consortium	Luke W Meredith, M. Estee Torok , Myra Hosmillo, William L. Hamilton, Martin D. Curran, Theresa Feltwell, Anna Yakovleva, Charlotte J. Houldcroft, Aminu S. Jahun, Sarah L. Caddy, Ian Goodfellow
EPI_ISL_424043	hCoV-19/England/20129042204/2020	Europe / United Kingdom / England	2020-03-12	Respiratory Virus Unit, Microbiology Services Colindale, Public Health England	Respiratory Virus Unit, Microbiology Services Colindale, Public Health England	Monica Galiano, Shahjahan Miah, Angie Lackenby, Omolola Akinbami, Tiina Talts, Leena Bhaw, Richard Myers, Steven Platt, Kirstin Edwards, Jonathan Hubb, Joanna Ellis, Maria Zambon
EPI_ISL_425374	hCoV-19/England/CAMB-74D6A/2020	Europe / United Kingdom / England	2020-03-19	Department of Pathology, University of Cambridge	COVID-19 Genomics UK (COG-UK) Consortium	Luke W Meredith, M. Estee Torok , Myra Hosmillo, William L. Hamilton, Martin D. Curran, Theresa Feltwell, Anna Yakovleva, Charlotte J. Houldcroft, Aminu S. Jahun, Sarah L. Caddy, Ian Goodfellow
EPI_ISL_424042	hCoV-19/England/20129038804/2020	Europe / United Kingdom / England	2020-03-20	Respiratory Virus Unit, Microbiology Services Colindale, Public Health England	Respiratory Virus Unit, Microbiology Services Colindale, Public Health England	Monica Galiano, Shahjahan Miah, Angie Lackenby, Omolola Akinbami, Tiina Talts, Leena Bhaw, Richard Myers, Steven Platt, Kirstin Edwards, Jonathan Hubb, Joanna Ellis, Maria Zambon
EPI_ISL_425373	hCoV-19/England/CAMB-74D5B/2020	Europe / United Kingdom / England	2020-03-19	Department of Pathology, University of Cambridge	COVID-19 Genomics UK (COG-UK) Consortium	Luke W Meredith, M. Estee Torok , Myra Hosmillo, William L. Hamilton, Martin D. Curran, Theresa Feltwell, Anna Yakovleva, Charlotte J. Houldcroft, Aminu S. Jahun, Sarah L. Caddy, Ian Goodfellow
EPI_ISL_424041	hCoV-19/England/20129038404/2020	Europe / United Kingdom / England	2020-03-21	Respiratory Virus Unit, Microbiology Services Colindale, Public Health England	Respiratory Virus Unit, Microbiology Services Colindale, Public Health England	Monica Galiano, Shahjahan Miah, Angie Lackenby, Omolola Akinbami, Tiina Talts, Leena Bhaw, Richard Myers, Steven Platt, Kirstin Edwards, Jonathan Hubb, Joanna Ellis, Maria Zambon
EPI_ISL_424040	hCoV-19/England/20129038304/2020	Europe / United Kingdom / England	2020-03-21	Respiratory Virus Unit, Microbiology Services Colindale, Public Health England	Respiratory Virus Unit, Microbiology Services Colindale, Public Health England	Monica Galiano, Shahjahan Miah, Angie Lackenby, Omolola Akinbami, Tiina Talts, Leena Bhaw, Richard Myers, Steven Platt, Kirstin Edwards, Jonathan Hubb, Joanna Ellis, Maria Zambon
EPI_ISL_425371	hCoV-19/England/CAMB-74D4C/2020	Europe / United Kingdom / England	2020-03-19	Department of Pathology, University of Cambridge	COVID-19 Genomics UK (COG-UK) Consortium	Luke W Meredith, M. Estee Torok , Myra Hosmillo, William L. Hamilton, Martin D. Curran, Theresa Feltwell, Anna Yakovleva, Charlotte J. Houldcroft, Aminu S. Jahun, Sarah L. Caddy, Ian Goodfellow
EPI_ISL_425370	hCoV-19/England/CAMB-74D3D/2020	Europe / United Kingdom / England	2020-03-19	Department of Pathology, University of Cambridge	COVID-19 Genomics UK (COG-UK) Consortium	Luke W Meredith, M. Estee Torok , Myra Hosmillo, William L. Hamilton, Martin D. Curran, Theresa Feltwell, Anna Yakovleva, Charlotte J. Houldcroft, Aminu S. Jahun, Sarah L. Caddy, Ian Goodfellow
EPI_ISL_403935	hCoV-19/Guangdong/20SF025/2020	Asia / China / Guangdong / Shenzhen	2020-01-15	Guangdong Provincial Center for Diseases Control and Prevention; Guangdong Provincial Public Health	Department of Microbiology, Guangdong Provincial Center for Diseases Control and Prevention	Min Kang, Jie Wu, Jing Lu, Tao Liu, Baisheng Li, Shujiang Mei, Feng Ruan, Lifeng Lin, Changwen Ke, Haojie Zhong, Yingtao Zhang, Lirong Zou, Xuguang Chen, Qi Zhu, Jianpeng Xiao, Jianxiang Geng, Zhe Liu, Jianxiong Hu, Weilin Zeng, Xing Li, Yuhuang Liao, Xiujuan Tang, Songjian Xiao, Ying Wang, Yingchao Song, Xue Zhuang, Lijun Liang, Guanhao He, Huihong Deng, Tie Song, Jianfeng He, Wenjun Ma
EPI_ISL_403936	hCoV-19/Guangdong/20SF028/2020	Asia / China / Guangdong / Zhuhai	2020-01-17	Guangdong Provincial Center for Diseases Control and Prevention; Guangdong Provincial Public Health	Department of Microbiology, Guangdong Provincial Center for Diseases Control and Prevention	Min Kang, Jie Wu, Jing Lu, Tao Liu, Baisheng Li, Shujiang Mei, Feng Ruan, Lifeng Lin, Changwen Ke, Haojie Zhong, Yingtao Zhang, Lirong Zou, Xuguang Chen, Qi Zhu, Jianpeng Xiao, Jianxiang Geng, Zhe Liu, Jianxiong Hu, Weilin Zeng, Xing Li, Yuhuang Liao, Xiujuan Tang, Songjian Xiao, Ying Wang, Yingchao Song, Xue Zhuang, Lijun Liang, Guanhao He, Huihong Deng, Tie Song, Jianfeng He, Wenjun Ma
EPI_ISL_403933	hCoV-19/Guangdong/20SF013/2020	Asia / China / Guandong / Shenzhen	2020-01-15	Guangdong Provincial Center for Diseases Control and Prevention; Guangdong Provincial Public Health	Department of Microbiology, Guangdong Provincial Center for Diseases Control and Prevention	Min Kang, Jie Wu, Jing Lu, Tao Liu, Baisheng Li, Shujiang Mei, Feng Ruan, Lifeng Lin, Changwen Ke, Haojie Zhong, Yingtao Zhang, Lirong Zou, Xuguang Chen, Qi Zhu, Jianpeng Xiao, Jianxiang Geng, Zhe Liu, Jianxiong Hu, Weilin Zeng, Xing Li, Yuhuang Liao, Xiujuan Tang, Songjian Xiao, Ying Wang, Yingchao Song, Xue Zhuang, Lijun Liang, Guanhao He, Huihong Deng, Tie Song, Jianfeng He, Wenjun Ma
EPI_ISL_403934	hCoV-19/Guangdong/20SF014/2020	Asia / China / Guandong / Shenzhen	2020-01-15	Guangdong Provincial Center for Diseases Control and Prevention; Guangdong Provincial Public Health	Department of Microbiology, Guangdong Provincial Center for Diseases Control and Prevention	Min Kang, Jie Wu, Jing Lu, Tao Liu, Baisheng Li, Shujiang Mei, Feng Ruan, Lifeng Lin, Changwen Ke, Haojie Zhong, Yingtao Zhang, Lirong Zou, Xuguang Chen, Qi Zhu, Jianpeng Xiao, Jianxiang Geng, Zhe Liu, Jianxiong Hu, Weilin Zeng, Xing Li, Yuhuang Liao, Xiujuan Tang, Songjian Xiao, Ying Wang, Yingchao Song, Xue Zhuang, Lijun Liang, Guanhao He, Huihong Deng, Tie Song, Jianfeng He, Wenjun Ma
EPI_ISL_403937	hCoV-19/Guangdong/20SF040/2020	Asia / China / Guangdong / Zhuhai	2020-01-18	Guangdong Provincial Center for Diseases Control and Prevention; Guangdong Provincial Public Health	Department of Microbiology, Guangdong Provincial Center for Diseases Control and Prevention	Min Kang, Jie Wu, Jing Lu, Tao Liu, Baisheng Li, Shujiang Mei, Feng Ruan, Lifeng Lin, Changwen Ke, Haojie Zhong, Yingtao Zhang, Lirong Zou, Xuguang Chen, Qi Zhu, Jianpeng Xiao, Jianxiang Geng, Zhe Liu, Jianxiong Hu, Weilin Zeng, Xing Li, Yuhuang Liao, Xiujuan Tang, Songjian Xiao, Ying Wang, Yingchao Song, Xue Zhuang, Lijun Liang, Guanhao He, Huihong Deng, Tie Song, Jianfeng He, Wenjun Ma
EPI_ISL_415920	hCoV-19/Wales/PHW32/2020	Europe / United Kingdom / Wales	2020-03-12	Wales Specialist Virology Centre	Public Health Wales Microbiology Cardiff	Catherine Moore, Joanne Watkins, Sally Corden, Tom Connor
EPI_ISL_415916	hCoV-19/Wales/PHW25/2020	Europe / United Kingdom / Wales	2020-03-11	Wales Specialist Virology Centre	Public Health Wales Microbiology Cardiff	Catherine Moore, Joanne Watkins, Sally Corden, Tom Connor
EPI_ISL_415919	hCoV-19/Wales/PHW29/2020	Europe / United Kingdom / Wales	2020-03-11	Wales Specialist Virology Centre	Public Health Wales Microbiology Cardiff	Catherine Moore, Joanne Watkins, Sally Corden, Tom Connor
EPI_ISL_415918	hCoV-19/Wales/PHW26/2020	Europe / United Kingdom / Wales	2020-03-11	Wales Specialist Virology Centre	Public Health Wales Microbiology Cardiff	Catherine Moore, Joanne Watkins, Sally Corden, Tom Connor
EPI_ISL_403928	hCoV-19/Wuhan/IPBCAMS-WH-05/2020	Asia / China / Hubei / Wuhan	2020-01-01	Institute of Pathogen Biology, Chinese Academy of Medical Sciences & Peking Union Medical College	Institute of Pathogen Biology, Chinese Academy of Medical Sciences & Peking Union Medical College	Lili Ren, Jianwei Wang, Qi Jin, Zichun Xiang, Zhiqiang Wu, Chao Wu, Yiwei Liu
EPI_ISL_403929	hCoV-19/Wuhan/IPBCAMS-WH-04/2019	Asia / China / Hubei / Wuhan	2019-12-30	Institute of Pathogen Biology, Chinese Academy of Medical Sciences & Peking Union Medical College	Institute of Pathogen Biology, Chinese Academy of Medical Sciences & Peking Union Medical College	Lili Ren, Jianwei Wang, Qi Jin, Zichun Xiang, Zhiqiang Wu, Chao Wu, Yiwei Liu
EPI_ISL_403931	hCoV-19/Wuhan/IPBCAMS-WH-02/2019	Asia / China / Hubei / Wuhan	2019-12-30	Institute of Pathogen Biology, Chinese Academy of Medical Sciences & Peking Union Medical College	Institute of Pathogen Biology, Chinese Academy of Medical Sciences & Peking Union Medical College	Lili Ren, Jianwei Wang, Qi Jin, Zichun Xiang, Zhiqiang Wu, Chao Wu, Yiwei Liu
EPI_ISL_403932	hCoV-19/Guangdong/20SF012/2020	Asia / China / Guandong / Shenzhen	2020-01-14	Guangdong Provincial Center for Diseases Control and Prevention; Guangdong Provincial Public Health	Department of Microbiology, Guangdong Provincial Center for Diseases Control and Prevention	Min Kang, Jie Wu, Jing Lu, Tao Liu, Baisheng Li, Shujiang Mei, Feng Ruan, Lifeng Lin, Changwen Ke, Haojie Zhong, Yingtao Zhang, Lirong Zou, Xuguang Chen, Qi Zhu, Jianpeng Xiao, Jianxiang Geng, Zhe Liu, Jianxiong Hu, Weilin Zeng, Xing Li, Yuhuang Liao, Xiujuan Tang, Songjian Xiao, Ying Wang, Yingchao Song, Xue Zhuang, Lijun Liang, Guanhao He, Huihong Deng, Tie Song, Jianfeng He, Wenjun Ma
EPI_ISL_403930	hCoV-19/Wuhan/IPBCAMS-WH-03/2019	Asia / China / Hubei / Wuhan	2019-12-30	Institute of Pathogen Biology, Chinese Academy of Medical Sciences & Peking Union Medical College	Institute of Pathogen Biology, Chinese Academy of Medical Sciences & Peking Union Medical College	Lili Ren, Jianwei Wang, Qi Jin, Zichun Xiang, Zhiqiang Wu, Chao Wu, Yiwei Liu
EPI_ISL_403962	hCoV-19/Nonthaburi/61/2020	Asia / Thailand / Nonthaburi	2020-01-08	Bamrasnaradura Hospital	1. Department of Medical Sciences, Ministry of Public Health, Thailand 2. Thai Red Cross Emerging Infectious Diseases - Health Science Centre 3. Department of Disease Control, Ministry of Public Health, Thailand	Pilailuk,Okada; Siripaporn,Phuygun; Thanutsapa,Thanadachakul; Supaporn,Wacharapluesadee; Sittiporn,Parnmen; Warawan,Wongboot; Sunthareeya,Waicharoen; Rome,Buathong; Malinee,Chittaganpitch; Nanthawan,Mekha
EPI_ISL_403963	hCoV-19/Nonthaburi/74/2020	Asia / Thailand / Nonthaburi	2020-01-13	Bamrasnaradura Hospital	1. Department of Medical Sciences, Ministry of Public Health, Thailand 2. Thai Red Cross Emerging Infectious Diseases - Health Science Centre 3. Department of Disease Control, Ministry of Public Health, Thailand	Pilailuk,Okada; Siripaporn,Phuygun; Thanutsapa,Thanadachakul; Supaporn,Wacharapluesadee; Sittiporn,Parnmen; Warawan,Wongboot; Sunthareeya,Waicharoen; Rome,Buathong; Malinee,Chittaganpitch; Nanthawan,Mekha
EPI_ISL_414600	hCoV-19/France/GE1583/2020	Europe / France / Grand-Est / Strasbourg	2020-02-26	Laboratoire de Virologie Institut de Virologie - INSERM U 1109 Hôpitaux Universitaires de Strasbourg	National Reference Center for Viruses of Respiratory Infections, Institut Pasteur, Paris	Mélnie Albert, Marion Barbet, Sylvie Behillil, Méline Bizard, Angela Brisebarre, Flora Donati Vincent Enouf, Maud Vanpeene, Sylvie van der Werf, Samira Fafi-Kremer
EPI_ISL_414631	hCoV-19/France/GE1973/2020	Europe / France / Grand-Est / Reims	2020-03-04	Hôpital Robert Debré Laboratoire de Virologie	National Reference Center for Viruses of Respiratory Infections, Institut Pasteur, Paris	Mélnie Albert, Marion Barbet, Sylvie Behillil, Méline Bizard, Angela Brisebarre, Flora Donati Vincent Enouf, Maud Vanpeene, Sylvie van der Werf, Laurent Andreoletti
EPI_ISL_414630	hCoV-19/France/HF1871/2020	Europe / France / Hauts de France / Compiègne	2020-03-03	Centre Hospitalier Compiègne Laboratoire de Biologie	National Reference Center for Viruses of Respiratory Infections, Institut Pasteur, Paris	Mélnie Albert, Marion Barbet, Sylvie Behillil, Méline Bizard, Angela Brisebarre, Flora Donati Vincent Enouf, Maud Vanpeene, Sylvie van der Werf, Raulin Olivia
EPI_ISL_414633	hCoV-19/France/IDF1980/2020	Europe / France / Ile-de-France / Pontoise	2020-03-04	Centre Hospitalier René Dubois Laboratoire de Microbiologie - Bât A	National Reference Center for Viruses of Respiratory Infections, Institut Pasteur, Paris	Mélnie Albert, Marion Barbet, Sylvie Behillil, Méline Bizard, Angela Brisebarre, Flora Donati Vincent Enouf, Maud Vanpeene, Sylvie van der Werf, Pascale Martres
EPI_ISL_414632	hCoV-19/France/GE1977/2020	Europe / France / Grand-Est / Reims	2020-03-04	Hôpital Robert Debré Laboratoire de Virologie	National Reference Center for Viruses of Respiratory Infections, Institut Pasteur, Paris	Mélnie Albert, Marion Barbet, Sylvie Behillil, Méline Bizard, Angela Brisebarre, Flora Donati Vincent Enouf, Maud Vanpeene, Sylvie van der Werf, Laurent Andreoletti
EPI_ISL_414635	hCoV-19/France/HF1988/2020	Europe / France / Hauts de France / Compiègne	2020-03-04	Centre Hospitalier Compiègne Laboratoire de Biologie	National Reference Center for Viruses of Respiratory Infections, Institut Pasteur, Paris	Mélnie Albert, Marion Barbet, Sylvie Behillil, Méline Bizard, Angela Brisebarre, Flora Donati Vincent Enouf, Maud Vanpeene, Sylvie van der Werf, Raulin Olivia
EPI_ISL_414634	hCoV-19/France/HF1986/2020	Europe / France / Hauts de France / Compiègne	2020-03-04	Centre Hospitalier Compiègne Laboratoire de Biologie	National Reference Center for Viruses of Respiratory Infections, Institut Pasteur, Paris	Mélnie Albert, Marion Barbet, Sylvie Behillil, Méline Bizard, Angela Brisebarre, Flora Donati Vincent Enouf, Maud Vanpeene, Sylvie van der Werf, Raulin Olivia
EPI_ISL_414626	hCoV-19/France/HF1684/2020	Europe / France / Hauts de France / Crépy en Valois	2020-02-29	unknown	National Reference Center for Viruses of Respiratory Infections, Institut Pasteur, Paris	Mélnie Albert, Marion Barbet, Sylvie Behillil, Méline Bizard, Angela Brisebarre, Flora Donati Vincent Enouf, Maud Vanpeene, Sylvie van der Werf
EPI_ISL_414625	hCoV-19/France/PL1643/2020	Europe / France / Pays de la Loire / Nantes	2020-02-26	Centre Hospitalier Régional Universitaire de Nantes Laboratoire de Virologie	National Reference Center for Viruses of Respiratory Infections, Institut Pasteur, Paris	Mélnie Albert, Marion Barbet, Sylvie Behillil, Méline Bizard, Angela Brisebarre, Flora Donati Vincent Enouf, Maud Vanpeene, Sylvie van der Werf, Marianne Coste-Burel
EPI_ISL_414628	hCoV-19/France/HF1805/2020	Europe / France / Hauts de France / Compiègne	2020-03-02	Centre Hospitalier Compiègne Laboratoire de Biologie	National Reference Center for Viruses of Respiratory Infections, Institut Pasteur, Paris	Mélnie Albert, Marion Barbet, Sylvie Behillil, Méline Bizard, Angela Brisebarre, Flora Donati Vincent Enouf, Maud Vanpeene, Sylvie van der Werf, Raulin Olivia
EPI_ISL_414627	hCoV-19/France/HF1795/2020	Europe / France / Hauts de France / Compiègne	2020-03-02	Centre Hospitalier Compiègne Laboratoire de Biologie	National Reference Center for Viruses of Respiratory Infections, Institut Pasteur, Paris	Mélnie Albert, Marion Barbet, Sylvie Behillil, Méline Bizard, Angela Brisebarre, Flora Donati Vincent Enouf, Maud Vanpeene, Sylvie van der Werf, Raulin Olivia
EPI_ISL_414629	hCoV-19/France/HF1870/2020	Europe / France / Hauts de France / Compiègne	2020-03-03	Centre Hospitalier Compiègne Laboratoire de Biologie	National Reference Center for Viruses of Respiratory Infections, Institut Pasteur, Paris	Mélnie Albert, Marion Barbet, Sylvie Behillil, Méline Bizard, Angela Brisebarre, Flora Donati Vincent Enouf, Maud Vanpeene, Sylvie van der Werf, Raulin Olivia
EPI_ISL_414620	hCoV-19/USA/WA-UW33/2020	North America / USA	2020-03-08	UW Virology Lab	UW Virology Lab	Pavitra Roychoudhury, Hong Xie, Keith Jerome, Alexander Greninger
EPI_ISL_414622	hCoV-19/USA/WA-UW35/2020	North America / USA / Washington / Seattle	2020-03-08	UW Virology Lab	UW Virology Lab	Pavitra Roychoudhury, Hong Xie, Keith Jerome, Alexander Greninger
EPI_ISL_414621	hCoV-19/USA/WA-UW34/2020	North America / USA / Washington	2020-03-07	UW Virology Lab	UW Virology Lab	Pavitra Roychoudhury, Hong Xie, Keith Jerome, Alexander Greninger
EPI_ISL_414624	hCoV-19/France/N1620/2020	Europe / France / Normandie / Rouen	2020-02-26	Centre Hositalier Universitaire de Rouen Laboratoire de Virologie	National Reference Center for Viruses of Respiratory Infections, Institut Pasteur, Paris	Mélnie Albert, Marion Barbet, Sylvie Behillil, Méline Bizard, Angela Brisebarre, Flora Donati Vincent Enouf, Maud Vanpeene, Sylvie van der Werf, Jean-Christophe Plantier
EPI_ISL_414623	hCoV-19/France/GE1583/2020	Europe / France / Grand-Est / Strasbourg	2020-02-25	Laboratoire de Virologie Institut de Virologie - INSERM U 1109 Hôpitaux Universitaires de Strasbourg	National Reference Center for Viruses of Respiratory Infections, Institut Pasteur, Paris	Mélnie Albert, Marion Barbet, Sylvie Behillil, Méline Bizard, Angela Brisebarre, Flora Donati Vincent Enouf, Maud Vanpeene, Sylvie van der Werf, Samira Fafi-Kremer
EPI_ISL_414617	hCoV-19/USA/WA-UW30/2020	North America / USA	2020-03-08	UW Virology Lab	UW Virology Lab	Pavitra Roychoudhury, Hong Xie, Keith Jerome, Alexander Greninger
EPI_ISL_414616	hCoV-19/USA/WA-UW29/2020	North America / USA / Washington / Kirkland	2020-03-08	UW Virology Lab	UW Virology Lab	Pavitra Roychoudhury, Hong Xie, Keith Jerome, Alexander Greninger
EPI_ISL_414619	hCoV-19/USA/WA-UW32/2020	North America / USA	2020-03-07	UW Virology Lab	UW Virology Lab	Pavitra Roychoudhury, Hong Xie, Keith Jerome, Alexander Greninger
EPI_ISL_414618	hCoV-19/USA/WA-UW31/2020	North America / USA	2020-03-08	UW Virology Lab	UW Virology Lab	Pavitra Roychoudhury, Hong Xie, Keith Jerome, Alexander Greninger
EPI_ISL_425305	hCoV-19/England/CAMB-74553/2020	Europe / United Kingdom / England	2020-03-28	Department of Pathology, University of Cambridge	COVID-19 Genomics UK (COG-UK) Consortium	Luke W Meredith, M. Estee Torok , Myra Hosmillo, William L. Hamilton, Martin D. Curran, Theresa Feltwell, Anna Yakovleva, Charlotte J. Houldcroft, Aminu S. Jahun, Sarah L. Caddy, Ian Goodfellow
EPI_ISL_425304	hCoV-19/England/CAMB-74544/2020	Europe / United Kingdom / England	2020-03-28	Department of Pathology, University of Cambridge	COVID-19 Genomics UK (COG-UK) Consortium	Luke W Meredith, M. Estee Torok , Myra Hosmillo, William L. Hamilton, Martin D. Curran, Theresa Feltwell, Anna Yakovleva, Charlotte J. Houldcroft, Aminu S. Jahun, Sarah L. Caddy, Ian Goodfellow
EPI_ISL_425303	hCoV-19/England/CAMB-74535/2020	Europe / United Kingdom / England	2020-03-27	Department of Pathology, University of Cambridge	COVID-19 Genomics UK (COG-UK) Consortium	Luke W Meredith, M. Estee Torok , Myra Hosmillo, William L. Hamilton, Martin D. Curran, Theresa Feltwell, Anna Yakovleva, Charlotte J. Houldcroft, Aminu S. Jahun, Sarah L. Caddy, Ian Goodfellow
EPI_ISL_425302	hCoV-19/England/CAMB-74526/2020	Europe / United Kingdom / England	2020-03-27	Department of Pathology, University of Cambridge	COVID-19 Genomics UK (COG-UK) Consortium	Luke W Meredith, M. Estee Torok , Myra Hosmillo, William L. Hamilton, Martin D. Curran, Theresa Feltwell, Anna Yakovleva, Charlotte J. Houldcroft, Aminu S. Jahun, Sarah L. Caddy, Ian Goodfellow
EPI_ISL_425301	hCoV-19/England/CAMB-74517/2020	Europe / United Kingdom / England	2020-03-27	Department of Pathology, University of Cambridge	COVID-19 Genomics UK (COG-UK) Consortium	Luke W Meredith, M. Estee Torok , Myra Hosmillo, William L. Hamilton, Martin D. Curran, Theresa Feltwell, Anna Yakovleva, Charlotte J. Houldcroft, Aminu S. Jahun, Sarah L. Caddy, Ian Goodfellow
EPI_ISL_425300	hCoV-19/England/CAMB-74508/2020	Europe / United Kingdom / England	2020-03-28	Department of Pathology, University of Cambridge	COVID-19 Genomics UK (COG-UK) Consortium	Luke W Meredith, M. Estee Torok , Myra Hosmillo, William L. Hamilton, Martin D. Curran, Theresa Feltwell, Anna Yakovleva, Charlotte J. Houldcroft, Aminu S. Jahun, Sarah L. Caddy, Ian Goodfellow
EPI_ISL_414648	hCoV-19/USA/CA-PC101P/2020	North America / USA / California / San Diego County	2020-03-11	Andersen Lab, The Scripps Research Institute	Andersen Lab, The Scripps Research Institute	Mark Zeller, Catie Anderson, Emily Spender, Sarah Topol, Raphaelle Klitting, Refugio Robles-Sikisaka, Karthik Gangavarapu, Laura Nicholson, Kristian Andersen
EPI_ISL_415978	hCoV-19/Wales/PHW09/2020	Europe / United Kingdom / Wales	2020-03-08	Wales Specialist Virology Centre	Public Health Wales Microbiology Cardiff	Catherine Moore, Joanne Watkins, Sally Corden, Tom Connor
EPI_ISL_414640	hCoV-19/Finland/FIN-114/2020	Europe / Finland	2020-03-01	Department of Virology and Immunology, University of Helsinki and Helsinki University Hospital, Huslab Finland	Department of Virology, Faculty of Medicine, University of Helsinki, Helsinki, Finland	Teemu Smura, Hannimari Kallio-Kokko, Olli Vapalahti
EPI_ISL_414642	hCoV-19/Finland/FIN-455/2020	Europe / Finland	2020-03-08	Department of Virology and Immunology, University of Helsinki and Helsinki University Hospital, Huslab Finland	Department of Virology, Faculty of Medicine, University of Helsinki, Helsinki, Finland	Teemu Smura, Hannimari Kallio-Kokko, Olli Vapalahti
EPI_ISL_414641	hCoV-19/Finland/FIN-313/2020	Europe / Finland	2020-03-05	Department of Virology and Immunology, University of Helsinki and Helsinki University Hospital, Huslab Finland	Department of Virology, Faculty of Medicine, University of Helsinki, Helsinki, Finland	Teemu Smura, Hannimari Kallio-Kokko, Olli Vapalahti
EPI_ISL_414644	hCoV-19/Finland/FIN-318/2020	Europe / Finland	2020-03-04	Department of Virology and Immunology, University of Helsinki and Helsinki University Hospital, Huslab Finland	Department of Virology, Faculty of Medicine, University of Helsinki, Helsinki, Finland	Teemu Smura, Hannimari Kallio-Kokko, Olli Vapalahti
EPI_ISL_414643	hCoV-19/Finland/FIN-508/2020	Europe / Finland	2020-03-07	Department of Virology and Immunology, University of Helsinki and Helsinki University Hospital, Huslab Finland	Department of Virology, Faculty of Medicine, University of Helsinki, Helsinki, Finland	Teemu Smura, Hannimari Kallio-Kokko, Olli Vapalahti
EPI_ISL_414646	hCoV-19/Finland/FIN-266/2020	Europe / Finland	2020-03-04	Department of Virology and Immunology, University of Helsinki and Helsinki University Hospital, Huslab Finland	Department of Virology, Faculty of Medicine, University of Helsinki, Helsinki, Finland	Teemu Smura, Hannimari Kallio-Kokko, Olli Vapalahti
EPI_ISL_415977	hCoV-19/Wales/PHW07/2020	Europe / United Kingdom / Wales	2020-03-08	Wales Specialist Virology Centre	Public Health Wales Microbiology Cardiff	Catherine Moore, Joanne Watkins, Sally Corden, Tom Connor
EPI_ISL_414645	hCoV-19/Finland/FIN-274/2020	Europe / Finland	2020-03-04	Department of Virology and Immunology, University of Helsinki and Helsinki University Hospital, Huslab Finland	Department of Virology, Faculty of Medicine, University of Helsinki, Helsinki, Finland	Teemu Smura, Hannimari Kallio-Kokko, Olli Vapalahti
EPI_ISL_414637	hCoV-19/France/HF1993/2020	Europe / France / Hauts de France / Compiègne	2020-03-04	Centre Hospitalier Compiègne Laboratoire de Biologie	National Reference Center for Viruses of Respiratory Infections, Institut Pasteur, Paris	Mélnie Albert, Marion Barbet, Sylvie Behillil, Méline Bizard, Angela Brisebarre, Flora Donati Vincent Enouf, Maud Vanpeene, Sylvie van der Werf, Raulin Olivia
EPI_ISL_414636	hCoV-19/France/HF1989/2020	Europe / France / Hauts de France / Compiègne	2020-03-04	Centre Hospitalier Compiègne Laboratoire de Biologie	National Reference Center for Viruses of Respiratory Infections, Institut Pasteur, Paris	Mélnie Albert, Marion Barbet, Sylvie Behillil, Méline Bizard, Angela Brisebarre, Flora Donati Vincent Enouf, Maud Vanpeene, Sylvie van der Werf, Raulin Olivia
EPI_ISL_414639	hCoV-19/USA/NY-NYUMC1/2020	North America / USA / New York / Nassau County	2020-03-04	NYU Langone Health	Departments of Pathology and Medicine, New York University School of Medicine	John Chen, Dacia Dimartino, Xiaojun Feng, Adriana Heguy, Megan Hogan, Emily Huang, George Jour, Christian Marier, Matthew T. Maurano, Mark J. Mulligan, Peter Meyn, Marie Samanovic-Golden, Amy Rapkiewicz, Guomiao Shen, Matija Snuderl, Gael Westby, Paul Zappile
EPI_ISL_414638	hCoV-19/France/HF1995/2020	Europe / France / Hauts de France / Compiègne	2020-03-04	Centre Hospitalier Compiègne Laboratoire de Biologie	National Reference Center for Viruses of Respiratory Infections, Institut Pasteur, Paris	Mélnie Albert, Marion Barbet, Sylvie Behillil, Méline Bizard, Angela Brisebarre, Flora Donati Vincent Enouf, Maud Vanpeene, Sylvie van der Werf, Raulin Olivia
EPI_ISL_424199	hCoV-19/USA/WA-UW-1672/2020	North America / USA / Washington	2020-03-20	UW Virology Lab	UW Virology Lab	Pavitra Roychoudhury, Hong Xie, Keith Jerome, Alexander Greninger
EPI_ISL_424198	hCoV-19/USA/WA-UW-1656/2020	North America / USA / Washington	2020-03-20	UW Virology Lab	UW Virology Lab	Pavitra Roychoudhury, Hong Xie, Keith Jerome, Alexander Greninger
EPI_ISL_424197	hCoV-19/USA/WA-UW-1640/2020	North America / USA / Washington	2020-03-20	UW Virology Lab	UW Virology Lab	Pavitra Roychoudhury, Hong Xie, Keith Jerome, Alexander Greninger
EPI_ISL_424196	hCoV-19/USA/WA-UW-1666/2020	North America / USA / Washington	2020-03-20	UW Virology Lab	UW Virology Lab	Pavitra Roychoudhury, Hong Xie, Keith Jerome, Alexander Greninger
EPI_ISL_424195	hCoV-19/USA/WA-UW-1726/2020	North America / USA / Washington	2020-03-21	UW Virology Lab	UW Virology Lab	Pavitra Roychoudhury, Hong Xie, Keith Jerome, Alexander Greninger
EPI_ISL_424194	hCoV-19/USA/WA-UW-1661/2020	North America / USA / Washington	2020-03-20	UW Virology Lab	UW Virology Lab	Pavitra Roychoudhury, Hong Xie, Keith Jerome, Alexander Greninger
EPI_ISL_424193	hCoV-19/USA/WA-UW-1728/2020	North America / USA / Washington	2020-03-21	UW Virology Lab	UW Virology Lab	Pavitra Roychoudhury, Hong Xie, Keith Jerome, Alexander Greninger
EPI_ISL_424192	hCoV-19/USA/WA-UW-1688/2020	North America / USA / Washington	2020-03-20	UW Virology Lab	UW Virology Lab	Pavitra Roychoudhury, Hong Xie, Keith Jerome, Alexander Greninger
EPI_ISL_424191	hCoV-19/USA/WA-UW-1683/2020	North America / USA / Washington	2020-03-20	UW Virology Lab	UW Virology Lab	Pavitra Roychoudhury, Hong Xie, Keith Jerome, Alexander Greninger
EPI_ISL_424190	hCoV-19/USA/WA-UW-1675/2020	North America / USA / Washington	2020-03-20	UW Virology Lab	UW Virology Lab	Pavitra Roychoudhury, Hong Xie, Keith Jerome, Alexander Greninger
EPI_ISL_424189	hCoV-19/USA/UN-UW-Not found/2020	North America / USA	2020-03	UW Virology Lab	UW Virology Lab	Pavitra Roychoudhury, Hong Xie, Keith Jerome, Alexander Greninger
EPI_ISL_424188	hCoV-19/USA/WA-UW-1645/2020	North America / USA / Washington	2020-03-20	UW Virology Lab	UW Virology Lab	Pavitra Roychoudhury, Hong Xie, Keith Jerome, Alexander Greninger
EPI_ISL_424187	hCoV-19/USA/WA-UW-1646/2020	North America / USA / Washington	2020-03-20	UW Virology Lab	UW Virology Lab	Pavitra Roychoudhury, Hong Xie, Keith Jerome, Alexander Greninger
EPI_ISL_424186	hCoV-19/USA/WA-UW-1644/2020	North America / USA / Washington	2020-03-20	UW Virology Lab	UW Virology Lab	Pavitra Roychoudhury, Hong Xie, Keith Jerome, Alexander Greninger
EPI_ISL_424185	hCoV-19/USA/UN-UW-1486/2020	North America / USA	2020-03-18	UW Virology Lab	UW Virology Lab	Pavitra Roychoudhury, Hong Xie, Keith Jerome, Alexander Greninger
EPI_ISL_424184	hCoV-19/USA/WA-UW-1422/2020	North America / USA / Washington	2020-03-18	UW Virology Lab	UW Virology Lab	Pavitra Roychoudhury, Hong Xie, Keith Jerome, Alexander Greninger
EPI_ISL_424183	hCoV-19/USA/WA-UW-1436/2020	North America / USA / Washington	2020-03-18	UW Virology Lab	UW Virology Lab	Pavitra Roychoudhury, Hong Xie, Keith Jerome, Alexander Greninger
EPI_ISL_424182	hCoV-19/USA/WA-UW-1478/2020	North America / USA / Washington	2020-03-18	UW Virology Lab	UW Virology Lab	Pavitra Roychoudhury, Hong Xie, Keith Jerome, Alexander Greninger
EPI_ISL_424181	hCoV-19/USA/UN-UW-1402/2020	North America / USA	2020-03-16	UW Virology Lab	UW Virology Lab	Pavitra Roychoudhury, Hong Xie, Keith Jerome, Alexander Greninger
EPI_ISL_424180	hCoV-19/USA/WA-UW-1294/2020	North America / USA / Washington	2020-03-18	UW Virology Lab	UW Virology Lab	Pavitra Roychoudhury, Hong Xie, Keith Jerome, Alexander Greninger
EPI_ISL_424117	hCoV-19/England/20129148904/2020	Europe / United Kingdom / England	2020-03-12	Respiratory Virus Unit, Microbiology Services Colindale, Public Health England	Respiratory Virus Unit, Microbiology Services Colindale, Public Health England	Monica Galiano, Shahjahan Miah, Angie Lackenby, Omolola Akinbami, Tiina Talts, Leena Bhaw, Richard Myers, Steven Platt, Kirstin Edwards, Jonathan Hubb, Joanna Ellis, Maria Zambon
EPI_ISL_425448	hCoV-19/England/CAMB-76FEA/2020	Europe / United Kingdom / England	2020-03-31	Department of Pathology, University of Cambridge	COVID-19 Genomics UK (COG-UK) Consortium	Luke W Meredith, M. Estee Torok , Myra Hosmillo, William L. Hamilton, Martin D. Curran, Theresa Feltwell, Anna Yakovleva, Charlotte J. Houldcroft, Aminu S. Jahun, Sarah L. Caddy, Ian Goodfellow
EPI_ISL_424116	hCoV-19/England/20129147804/2020	Europe / United Kingdom / England	2020-03-21	Respiratory Virus Unit, Microbiology Services Colindale, Public Health England	Respiratory Virus Unit, Microbiology Services Colindale, Public Health England	Monica Galiano, Shahjahan Miah, Angie Lackenby, Omolola Akinbami, Tiina Talts, Leena Bhaw, Richard Myers, Steven Platt, Kirstin Edwards, Jonathan Hubb, Joanna Ellis, Maria Zambon
EPI_ISL_425447	hCoV-19/England/CAMB-76FDB/2020	Europe / United Kingdom / England	2020-04-02	Department of Pathology, University of Cambridge	COVID-19 Genomics UK (COG-UK) Consortium	Luke W Meredith, M. Estee Torok , Myra Hosmillo, William L. Hamilton, Martin D. Curran, Theresa Feltwell, Anna Yakovleva, Charlotte J. Houldcroft, Aminu S. Jahun, Sarah L. Caddy, Ian Goodfellow
EPI_ISL_424115	hCoV-19/England/20129147504/2020	Europe / United Kingdom / England	2020-03-12	Respiratory Virus Unit, Microbiology Services Colindale, Public Health England	Respiratory Virus Unit, Microbiology Services Colindale, Public Health England	Monica Galiano, Shahjahan Miah, Angie Lackenby, Omolola Akinbami, Tiina Talts, Leena Bhaw, Richard Myers, Steven Platt, Kirstin Edwards, Jonathan Hubb, Joanna Ellis, Maria Zambon
EPI_ISL_425446	hCoV-19/England/CAMB-76FCC/2020	Europe / United Kingdom / England	2020-04-01	Department of Pathology, University of Cambridge	COVID-19 Genomics UK (COG-UK) Consortium	Luke W Meredith, M. Estee Torok , Myra Hosmillo, William L. Hamilton, Martin D. Curran, Theresa Feltwell, Anna Yakovleva, Charlotte J. Houldcroft, Aminu S. Jahun, Sarah L. Caddy, Ian Goodfellow
EPI_ISL_424114	hCoV-19/England/20129147002/2020	Europe / United Kingdom / England	2020-03-11	Respiratory Virus Unit, Microbiology Services Colindale, Public Health England	Respiratory Virus Unit, Microbiology Services Colindale, Public Health England	Monica Galiano, Shahjahan Miah, Angie Lackenby, Omolola Akinbami, Tiina Talts, Leena Bhaw, Richard Myers, Steven Platt, Kirstin Edwards, Jonathan Hubb, Joanna Ellis, Maria Zambon
EPI_ISL_425445	hCoV-19/England/CAMB-76FBD/2020	Europe / United Kingdom / England	2020-04-01	Department of Pathology, University of Cambridge	COVID-19 Genomics UK (COG-UK) Consortium	Luke W Meredith, M. Estee Torok , Myra Hosmillo, William L. Hamilton, Martin D. Curran, Theresa Feltwell, Anna Yakovleva, Charlotte J. Houldcroft, Aminu S. Jahun, Sarah L. Caddy, Ian Goodfellow
EPI_ISL_424113	hCoV-19/England/20129146302/2020	Europe / United Kingdom / England	2020-03-12	Respiratory Virus Unit, Microbiology Services Colindale, Public Health England	Respiratory Virus Unit, Microbiology Services Colindale, Public Health England	Monica Galiano, Shahjahan Miah, Angie Lackenby, Omolola Akinbami, Tiina Talts, Leena Bhaw, Richard Myers, Steven Platt, Kirstin Edwards, Jonathan Hubb, Joanna Ellis, Maria Zambon
EPI_ISL_425444	hCoV-19/England/CAMB-76FAE/2020	Europe / United Kingdom / England	2020-03-31	Department of Pathology, University of Cambridge	COVID-19 Genomics UK (COG-UK) Consortium	Luke W Meredith, M. Estee Torok , Myra Hosmillo, William L. Hamilton, Martin D. Curran, Theresa Feltwell, Anna Yakovleva, Charlotte J. Houldcroft, Aminu S. Jahun, Sarah L. Caddy, Ian Goodfellow
EPI_ISL_424112	hCoV-19/England/20129145202/2020	Europe / United Kingdom / England	2020-03-11	Respiratory Virus Unit, Microbiology Services Colindale, Public Health England	Respiratory Virus Unit, Microbiology Services Colindale, Public Health England	Monica Galiano, Shahjahan Miah, Angie Lackenby, Omolola Akinbami, Tiina Talts, Leena Bhaw, Richard Myers, Steven Platt, Kirstin Edwards, Jonathan Hubb, Joanna Ellis, Maria Zambon
EPI_ISL_425443	hCoV-19/England/CAMB-76F9F/2020	Europe / United Kingdom / England	2020-04-01	Department of Pathology, University of Cambridge	COVID-19 Genomics UK (COG-UK) Consortium	Luke W Meredith, M. Estee Torok , Myra Hosmillo, William L. Hamilton, Martin D. Curran, Theresa Feltwell, Anna Yakovleva, Charlotte J. Houldcroft, Aminu S. Jahun, Sarah L. Caddy, Ian Goodfellow
EPI_ISL_424111	hCoV-19/England/20129145002/2020	Europe / United Kingdom / England	2020-03-10	Respiratory Virus Unit, Microbiology Services Colindale, Public Health England	Respiratory Virus Unit, Microbiology Services Colindale, Public Health England	Monica Galiano, Shahjahan Miah, Angie Lackenby, Omolola Akinbami, Tiina Talts, Leena Bhaw, Richard Myers, Steven Platt, Kirstin Edwards, Jonathan Hubb, Joanna Ellis, Maria Zambon
EPI_ISL_425442	hCoV-19/England/CAMB-76F71/2020	Europe / United Kingdom / England	2020-03-31	Department of Pathology, University of Cambridge	COVID-19 Genomics UK (COG-UK) Consortium	Luke W Meredith, M. Estee Torok , Myra Hosmillo, William L. Hamilton, Martin D. Curran, Theresa Feltwell, Anna Yakovleva, Charlotte J. Houldcroft, Aminu S. Jahun, Sarah L. Caddy, Ian Goodfellow
EPI_ISL_424110	hCoV-19/England/20129143204/2020	Europe / United Kingdom / England	2020-03-11	Respiratory Virus Unit, Microbiology Services Colindale, Public Health England	Respiratory Virus Unit, Microbiology Services Colindale, Public Health England	Monica Galiano, Shahjahan Miah, Angie Lackenby, Omolola Akinbami, Tiina Talts, Leena Bhaw, Richard Myers, Steven Platt, Kirstin Edwards, Jonathan Hubb, Joanna Ellis, Maria Zambon
EPI_ISL_425441	hCoV-19/England/CAMB-76F62/2020	Europe / United Kingdom / England	2020-03-31	Department of Pathology, University of Cambridge	COVID-19 Genomics UK (COG-UK) Consortium	Luke W Meredith, M. Estee Torok , Myra Hosmillo, William L. Hamilton, Martin D. Curran, Theresa Feltwell, Anna Yakovleva, Charlotte J. Houldcroft, Aminu S. Jahun, Sarah L. Caddy, Ian Goodfellow
EPI_ISL_425440	hCoV-19/England/CAMB-76F35/2020	Europe / United Kingdom / England	2020	Department of Pathology, University of Cambridge	COVID-19 Genomics UK (COG-UK) Consortium	Luke W Meredith, M. Estee Torok , Myra Hosmillo, William L. Hamilton, Martin D. Curran, Theresa Feltwell, Anna Yakovleva, Charlotte J. Houldcroft, Aminu S. Jahun, Sarah L. Caddy, Ian Goodfellow
EPI_ISL_413459	hCoV-19/Japan/TK-20-31-3/2020	Asia / Japan / Tokyo	2020-02-20	Department of Pathology, Toshima Hospital	Pathogen Genomics Center, National Institute of Infectious Diseases	Tsuyoshi Sekizuka, Kentaro Itokawa, Takuya Adachi, Masahiro Sano, Jun Yamazaki, Ippei Miyamoto, Haruka Nishioka, Ja-Mun Chong, Noriko Nakajima, Yuko Sato, Minoru Tobiume, Harutaka Katano, Tadaki Suzuki, Makoto Kuroda
EPI_ISL_424109	hCoV-19/England/20129143004/2020	Europe / United Kingdom / England	2020-03-11	Respiratory Virus Unit, Microbiology Services Colindale, Public Health England	Respiratory Virus Unit, Microbiology Services Colindale, Public Health England	Monica Galiano, Shahjahan Miah, Angie Lackenby, Omolola Akinbami, Tiina Talts, Leena Bhaw, Richard Myers, Steven Platt, Kirstin Edwards, Jonathan Hubb, Joanna Ellis, Maria Zambon
EPI_ISL_424108	hCoV-19/England/20129142604/2020	Europe / United Kingdom / England	2020-03-12	Respiratory Virus Unit, Microbiology Services Colindale, Public Health England	Respiratory Virus Unit, Microbiology Services Colindale, Public Health England	Monica Galiano, Shahjahan Miah, Angie Lackenby, Omolola Akinbami, Tiina Talts, Leena Bhaw, Richard Myers, Steven Platt, Kirstin Edwards, Jonathan Hubb, Joanna Ellis, Maria Zambon
EPI_ISL_425439	hCoV-19/England/CAMB-76F17/2020	Europe / United Kingdom / England	2020	Department of Pathology, University of Cambridge	COVID-19 Genomics UK (COG-UK) Consortium	Luke W Meredith, M. Estee Torok , Myra Hosmillo, William L. Hamilton, Martin D. Curran, Theresa Feltwell, Anna Yakovleva, Charlotte J. Houldcroft, Aminu S. Jahun, Sarah L. Caddy, Ian Goodfellow
EPI_ISL_424107	hCoV-19/England/20129142004/2020	Europe / United Kingdom / England	2020-03-12	Respiratory Virus Unit, Microbiology Services Colindale, Public Health England	Respiratory Virus Unit, Microbiology Services Colindale, Public Health England	Monica Galiano, Shahjahan Miah, Angie Lackenby, Omolola Akinbami, Tiina Talts, Leena Bhaw, Richard Myers, Steven Platt, Kirstin Edwards, Jonathan Hubb, Joanna Ellis, Maria Zambon
EPI_ISL_425438	hCoV-19/England/CAMB-76EFC/2020	Europe / United Kingdom / England	2020-03-31	Department of Pathology, University of Cambridge	COVID-19 Genomics UK (COG-UK) Consortium	Luke W Meredith, M. Estee Torok , Myra Hosmillo, William L. Hamilton, Martin D. Curran, Theresa Feltwell, Anna Yakovleva, Charlotte J. Houldcroft, Aminu S. Jahun, Sarah L. Caddy, Ian Goodfellow
EPI_ISL_424106	hCoV-19/England/20129141702/2020	Europe / United Kingdom / England	2020-03-21	Respiratory Virus Unit, Microbiology Services Colindale, Public Health England	Respiratory Virus Unit, Microbiology Services Colindale, Public Health England	Monica Galiano, Shahjahan Miah, Angie Lackenby, Omolola Akinbami, Tiina Talts, Leena Bhaw, Richard Myers, Steven Platt, Kirstin Edwards, Jonathan Hubb, Joanna Ellis, Maria Zambon
EPI_ISL_425437	hCoV-19/England/CAMB-76EDE/2020	Europe / United Kingdom / England	2020-03-31	Department of Pathology, University of Cambridge	COVID-19 Genomics UK (COG-UK) Consortium	Luke W Meredith, M. Estee Torok , Myra Hosmillo, William L. Hamilton, Martin D. Curran, Theresa Feltwell, Anna Yakovleva, Charlotte J. Houldcroft, Aminu S. Jahun, Sarah L. Caddy, Ian Goodfellow
EPI_ISL_424105	hCoV-19/England/20129133904/2020	Europe / United Kingdom / England	2020-03-12	Respiratory Virus Unit, Microbiology Services Colindale, Public Health England	Respiratory Virus Unit, Microbiology Services Colindale, Public Health England	Monica Galiano, Shahjahan Miah, Angie Lackenby, Omolola Akinbami, Tiina Talts, Leena Bhaw, Richard Myers, Steven Platt, Kirstin Edwards, Jonathan Hubb, Joanna Ellis, Maria Zambon
EPI_ISL_425436	hCoV-19/England/CAMB-76EB0/2020	Europe / United Kingdom / England	2020-04-01	Department of Pathology, University of Cambridge	COVID-19 Genomics UK (COG-UK) Consortium	Luke W Meredith, M. Estee Torok , Myra Hosmillo, William L. Hamilton, Martin D. Curran, Theresa Feltwell, Anna Yakovleva, Charlotte J. Houldcroft, Aminu S. Jahun, Sarah L. Caddy, Ian Goodfellow
EPI_ISL_424104	hCoV-19/England/20129133804/2020	Europe / United Kingdom / England	2020-03-12	Respiratory Virus Unit, Microbiology Services Colindale, Public Health England	Respiratory Virus Unit, Microbiology Services Colindale, Public Health England	Monica Galiano, Shahjahan Miah, Angie Lackenby, Omolola Akinbami, Tiina Talts, Leena Bhaw, Richard Myers, Steven Platt, Kirstin Edwards, Jonathan Hubb, Joanna Ellis, Maria Zambon
EPI_ISL_425435	hCoV-19/England/CAMB-76E92/2020	Europe / United Kingdom / England	2020-04-01	Department of Pathology, University of Cambridge	COVID-19 Genomics UK (COG-UK) Consortium	Luke W Meredith, M. Estee Torok , Myra Hosmillo, William L. Hamilton, Martin D. Curran, Theresa Feltwell, Anna Yakovleva, Charlotte J. Houldcroft, Aminu S. Jahun, Sarah L. Caddy, Ian Goodfellow
EPI_ISL_424103	hCoV-19/England/20129128904/2020	Europe / United Kingdom / England	2020-03-13	Respiratory Virus Unit, Microbiology Services Colindale, Public Health England	Respiratory Virus Unit, Microbiology Services Colindale, Public Health England	Monica Galiano, Shahjahan Miah, Angie Lackenby, Omolola Akinbami, Tiina Talts, Leena Bhaw, Richard Myers, Steven Platt, Kirstin Edwards, Jonathan Hubb, Joanna Ellis, Maria Zambon
EPI_ISL_425434	hCoV-19/England/CAMB-76E74/2020	Europe / United Kingdom / England	2020-03-31	Department of Pathology, University of Cambridge	COVID-19 Genomics UK (COG-UK) Consortium	Luke W Meredith, M. Estee Torok , Myra Hosmillo, William L. Hamilton, Martin D. Curran, Theresa Feltwell, Anna Yakovleva, Charlotte J. Houldcroft, Aminu S. Jahun, Sarah L. Caddy, Ian Goodfellow
EPI_ISL_424102	hCoV-19/England/20129127704/2020	Europe / United Kingdom / England	2020-03-13	Respiratory Virus Unit, Microbiology Services Colindale, Public Health England	Respiratory Virus Unit, Microbiology Services Colindale, Public Health England	Monica Galiano, Shahjahan Miah, Angie Lackenby, Omolola Akinbami, Tiina Talts, Leena Bhaw, Richard Myers, Steven Platt, Kirstin Edwards, Jonathan Hubb, Joanna Ellis, Maria Zambon
EPI_ISL_425433	hCoV-19/England/CAMB-76E56/2020	Europe / United Kingdom / England	2020-03-30	Department of Pathology, University of Cambridge	COVID-19 Genomics UK (COG-UK) Consortium	Luke W Meredith, M. Estee Torok , Myra Hosmillo, William L. Hamilton, Martin D. Curran, Theresa Feltwell, Anna Yakovleva, Charlotte J. Houldcroft, Aminu S. Jahun, Sarah L. Caddy, Ian Goodfellow
EPI_ISL_424101	hCoV-19/England/20129126204/2020	Europe / United Kingdom / England	2020-03-12	Respiratory Virus Unit, Microbiology Services Colindale, Public Health England	Respiratory Virus Unit, Microbiology Services Colindale, Public Health England	Monica Galiano, Shahjahan Miah, Angie Lackenby, Omolola Akinbami, Tiina Talts, Leena Bhaw, Richard Myers, Steven Platt, Kirstin Edwards, Jonathan Hubb, Joanna Ellis, Maria Zambon
EPI_ISL_425432	hCoV-19/England/CAMB-76E38/2020	Europe / United Kingdom / England	2020-03-31	Department of Pathology, University of Cambridge	COVID-19 Genomics UK (COG-UK) Consortium	Luke W Meredith, M. Estee Torok , Myra Hosmillo, William L. Hamilton, Martin D. Curran, Theresa Feltwell, Anna Yakovleva, Charlotte J. Houldcroft, Aminu S. Jahun, Sarah L. Caddy, Ian Goodfellow
EPI_ISL_424100	hCoV-19/England/20129125504/2020	Europe / United Kingdom / England	2020-03-12	Respiratory Virus Unit, Microbiology Services Colindale, Public Health England	Respiratory Virus Unit, Microbiology Services Colindale, Public Health England	Monica Galiano, Shahjahan Miah, Angie Lackenby, Omolola Akinbami, Tiina Talts, Leena Bhaw, Richard Myers, Steven Platt, Kirstin Edwards, Jonathan Hubb, Joanna Ellis, Maria Zambon
EPI_ISL_425431	hCoV-19/England/CAMB-76E1A/2020	Europe / United Kingdom / England	2020-03-30	Department of Pathology, University of Cambridge	COVID-19 Genomics UK (COG-UK) Consortium	Luke W Meredith, M. Estee Torok , Myra Hosmillo, William L. Hamilton, Martin D. Curran, Theresa Feltwell, Anna Yakovleva, Charlotte J. Houldcroft, Aminu S. Jahun, Sarah L. Caddy, Ian Goodfellow
EPI_ISL_425430	hCoV-19/England/CAMB-76DFF/2020	Europe / United Kingdom / England	2020-03-30	Department of Pathology, University of Cambridge	COVID-19 Genomics UK (COG-UK) Consortium	Luke W Meredith, M. Estee Torok , Myra Hosmillo, William L. Hamilton, Martin D. Curran, Theresa Feltwell, Anna Yakovleva, Charlotte J. Houldcroft, Aminu S. Jahun, Sarah L. Caddy, Ian Goodfellow
EPI_ISL_413455	hCoV-19/USA/WA4-UW2/2020	North America / USA / Washington	2020-02-28	Washington State Public Health Lab	University of Washington Virology Lab	Pavitra Roychoudhury, Arun Nalla, Hong Xie, Keith Jerome, Alexander Greninger
EPI_ISL_413456	hCoV-19/USA/WA-S2/2020	North America / USA / Washington / King County	2020-02-20	Seattle Flu Study	Seattle Flu Study	Chu et al
EPI_ISL_413457	hCoV-19/USA/WA6-UW3/2020	North America / USA / Washington	2020-02-29	Washington State Public Health Lab	UW Virology Lab	Pavitra Roychoudhury, Arun Nalla, Hong Xie, Keith Jerome, Alexander Greninger
EPI_ISL_413458	hCoV-19/USA/WA7-UW4/2020	North America / USA / Washington	2020-03-01	Washington State Public Health Lab	UW Virology Lab	Pavitra Roychoudhury, Arun Nalla, Hong Xie, Keith Jerome, Alexander Greninger
EPI_ISL_425429	hCoV-19/England/CAMB-76DD1/2020	Europe / United Kingdom / England	2020-03-30	Department of Pathology, University of Cambridge	COVID-19 Genomics UK (COG-UK) Consortium	Luke W Meredith, M. Estee Torok , Myra Hosmillo, William L. Hamilton, Martin D. Curran, Theresa Feltwell, Anna Yakovleva, Charlotte J. Houldcroft, Aminu S. Jahun, Sarah L. Caddy, Ian Goodfellow
EPI_ISL_425428	hCoV-19/England/CAMB-76DB3/2020	Europe / United Kingdom / England	2020-03-31	Department of Pathology, University of Cambridge	COVID-19 Genomics UK (COG-UK) Consortium	Luke W Meredith, M. Estee Torok , Myra Hosmillo, William L. Hamilton, Martin D. Curran, Theresa Feltwell, Anna Yakovleva, Charlotte J. Houldcroft, Aminu S. Jahun, Sarah L. Caddy, Ian Goodfellow
EPI_ISL_425427	hCoV-19/England/CAMB-76D95/2020	Europe / United Kingdom / England	2020-03-31	Department of Pathology, University of Cambridge	COVID-19 Genomics UK (COG-UK) Consortium	Luke W Meredith, M. Estee Torok , Myra Hosmillo, William L. Hamilton, Martin D. Curran, Theresa Feltwell, Anna Yakovleva, Charlotte J. Houldcroft, Aminu S. Jahun, Sarah L. Caddy, Ian Goodfellow
EPI_ISL_424139	hCoV-19/England/20129171504/2020	Europe / United Kingdom / England	2020-03-21	Respiratory Virus Unit, Microbiology Services Colindale, Public Health England	Respiratory Virus Unit, Microbiology Services Colindale, Public Health England	Monica Galiano, Shahjahan Miah, Angie Lackenby, Omolola Akinbami, Tiina Talts, Leena Bhaw, Richard Myers, Steven Platt, Kirstin Edwards, Jonathan Hubb, Joanna Ellis, Maria Zambon
EPI_ISL_424138	hCoV-19/England/20129171404/2020	Europe / United Kingdom / England	2020-03-20	Respiratory Virus Unit, Microbiology Services Colindale, Public Health England	Respiratory Virus Unit, Microbiology Services Colindale, Public Health England	Monica Galiano, Shahjahan Miah, Angie Lackenby, Omolola Akinbami, Tiina Talts, Leena Bhaw, Richard Myers, Steven Platt, Kirstin Edwards, Jonathan Hubb, Joanna Ellis, Maria Zambon
EPI_ISL_425469	hCoV-19/England/NOTT-10DF14/2020	Europe / United Kingdom / England	2020-03-12	Queens Medical Centre, Clinical Microbiology Department / DeepSeq Nottingham	COVID-19 Genomics UK (COG-UK) Consortium	Gemma Clark, Wendy Smith, Manjinder Khakh, Hannah Howson-Wells, Jonathan Ball, Patrick McClure, Joseph Chappell, Theocharis Tsoleridis, Nadine Holmes, Matthew Carlisle, Christopher Moore, Fei Sang, Johnny Debebe, Victoria Wright, Matthew Loose
EPI_ISL_424137	hCoV-19/England/20129171402/2020	Europe / United Kingdom / England	2020-03-20	Respiratory Virus Unit, Microbiology Services Colindale, Public Health England	Respiratory Virus Unit, Microbiology Services Colindale, Public Health England	Monica Galiano, Shahjahan Miah, Angie Lackenby, Omolola Akinbami, Tiina Talts, Leena Bhaw, Richard Myers, Steven Platt, Kirstin Edwards, Jonathan Hubb, Joanna Ellis, Maria Zambon
EPI_ISL_425468	hCoV-19/England/NOTT-10DF05/2020	Europe / United Kingdom / England	2020-03-12	Queens Medical Centre, Clinical Microbiology Department / DeepSeq Nottingham	COVID-19 Genomics UK (COG-UK) Consortium	Gemma Clark, Wendy Smith, Manjinder Khakh, Hannah Howson-Wells, Jonathan Ball, Patrick McClure, Joseph Chappell, Theocharis Tsoleridis, Nadine Holmes, Matthew Carlisle, Christopher Moore, Fei Sang, Johnny Debebe, Victoria Wright, Matthew Loose
EPI_ISL_424136	hCoV-19/England/20129171304/2020	Europe / United Kingdom / England	2020-03-20	Respiratory Virus Unit, Microbiology Services Colindale, Public Health England	Respiratory Virus Unit, Microbiology Services Colindale, Public Health England	Monica Galiano, Shahjahan Miah, Angie Lackenby, Omolola Akinbami, Tiina Talts, Leena Bhaw, Richard Myers, Steven Platt, Kirstin Edwards, Jonathan Hubb, Joanna Ellis, Maria Zambon
EPI_ISL_425467	hCoV-19/England/NOTT-10DEF9/2020	Europe / United Kingdom / England	2020-03-11	Queens Medical Centre, Clinical Microbiology Department / DeepSeq Nottingham	COVID-19 Genomics UK (COG-UK) Consortium	Gemma Clark, Wendy Smith, Manjinder Khakh, Hannah Howson-Wells, Jonathan Ball, Patrick McClure, Joseph Chappell, Theocharis Tsoleridis, Nadine Holmes, Matthew Carlisle, Christopher Moore, Fei Sang, Johnny Debebe, Victoria Wright, Matthew Loose
EPI_ISL_424135	hCoV-19/England/20129171204/2020	Europe / United Kingdom / England	2020-03-20	Respiratory Virus Unit, Microbiology Services Colindale, Public Health England	Respiratory Virus Unit, Microbiology Services Colindale, Public Health England	Monica Galiano, Shahjahan Miah, Angie Lackenby, Omolola Akinbami, Tiina Talts, Leena Bhaw, Richard Myers, Steven Platt, Kirstin Edwards, Jonathan Hubb, Joanna Ellis, Maria Zambon
EPI_ISL_425466	hCoV-19/England/NOTT-10DEEA/2020	Europe / United Kingdom / England	2020-03-11	Queens Medical Centre, Clinical Microbiology Department / DeepSeq Nottingham	COVID-19 Genomics UK (COG-UK) Consortium	Gemma Clark, Wendy Smith, Manjinder Khakh, Hannah Howson-Wells, Jonathan Ball, Patrick McClure, Joseph Chappell, Theocharis Tsoleridis, Nadine Holmes, Matthew Carlisle, Christopher Moore, Fei Sang, Johnny Debebe, Victoria Wright, Matthew Loose
EPI_ISL_424134	hCoV-19/England/20129170304/2020	Europe / United Kingdom / England	2020-03-20	Respiratory Virus Unit, Microbiology Services Colindale, Public Health England	Respiratory Virus Unit, Microbiology Services Colindale, Public Health England	Monica Galiano, Shahjahan Miah, Angie Lackenby, Omolola Akinbami, Tiina Talts, Leena Bhaw, Richard Myers, Steven Platt, Kirstin Edwards, Jonathan Hubb, Joanna Ellis, Maria Zambon
EPI_ISL_425465	hCoV-19/England/NOTT-10DEDB/2020	Europe / United Kingdom / England	2020-03-11	Queens Medical Centre, Clinical Microbiology Department / DeepSeq Nottingham	COVID-19 Genomics UK (COG-UK) Consortium	Gemma Clark, Wendy Smith, Manjinder Khakh, Hannah Howson-Wells, Jonathan Ball, Patrick McClure, Joseph Chappell, Theocharis Tsoleridis, Nadine Holmes, Matthew Carlisle, Christopher Moore, Fei Sang, Johnny Debebe, Victoria Wright, Matthew Loose
EPI_ISL_424133	hCoV-19/England/20129170204/2020	Europe / United Kingdom / England	2020-03-20	Respiratory Virus Unit, Microbiology Services Colindale, Public Health England	Respiratory Virus Unit, Microbiology Services Colindale, Public Health England	Monica Galiano, Shahjahan Miah, Angie Lackenby, Omolola Akinbami, Tiina Talts, Leena Bhaw, Richard Myers, Steven Platt, Kirstin Edwards, Jonathan Hubb, Joanna Ellis, Maria Zambon
EPI_ISL_425464	hCoV-19/England/NOTT-10DECC/2020	Europe / United Kingdom / England	2020-03-11	Queens Medical Centre, Clinical Microbiology Department / DeepSeq Nottingham	COVID-19 Genomics UK (COG-UK) Consortium	Gemma Clark, Wendy Smith, Manjinder Khakh, Hannah Howson-Wells, Jonathan Ball, Patrick McClure, Joseph Chappell, Theocharis Tsoleridis, Nadine Holmes, Matthew Carlisle, Christopher Moore, Fei Sang, Johnny Debebe, Victoria Wright, Matthew Loose
EPI_ISL_424132	hCoV-19/England/20129169904/2020	Europe / United Kingdom / England	2020-03-21	Respiratory Virus Unit, Microbiology Services Colindale, Public Health England	Respiratory Virus Unit, Microbiology Services Colindale, Public Health England	Monica Galiano, Shahjahan Miah, Angie Lackenby, Omolola Akinbami, Tiina Talts, Leena Bhaw, Richard Myers, Steven Platt, Kirstin Edwards, Jonathan Hubb, Joanna Ellis, Maria Zambon
EPI_ISL_425463	hCoV-19/England/NOTT-10DEBD/2020	Europe / United Kingdom / England	2020-03-07	Queens Medical Centre, Clinical Microbiology Department / DeepSeq Nottingham	COVID-19 Genomics UK (COG-UK) Consortium	Gemma Clark, Wendy Smith, Manjinder Khakh, Hannah Howson-Wells, Jonathan Ball, Patrick McClure, Joseph Chappell, Theocharis Tsoleridis, Nadine Holmes, Matthew Carlisle, Christopher Moore, Fei Sang, Johnny Debebe, Victoria Wright, Matthew Loose
EPI_ISL_424131	hCoV-19/England/20129168902/2020	Europe / United Kingdom / England	2020-03-21	Respiratory Virus Unit, Microbiology Services Colindale, Public Health England	Respiratory Virus Unit, Microbiology Services Colindale, Public Health England	Monica Galiano, Shahjahan Miah, Angie Lackenby, Omolola Akinbami, Tiina Talts, Leena Bhaw, Richard Myers, Steven Platt, Kirstin Edwards, Jonathan Hubb, Joanna Ellis, Maria Zambon
EPI_ISL_425462	hCoV-19/England/NOTT-10DEAE/2020	Europe / United Kingdom / England	2020-03-07	Queens Medical Centre, Clinical Microbiology Department / DeepSeq Nottingham	COVID-19 Genomics UK (COG-UK) Consortium	Gemma Clark, Wendy Smith, Manjinder Khakh, Hannah Howson-Wells, Jonathan Ball, Patrick McClure, Joseph Chappell, Theocharis Tsoleridis, Nadine Holmes, Matthew Carlisle, Christopher Moore, Fei Sang, Johnny Debebe, Victoria Wright, Matthew Loose
EPI_ISL_424130	hCoV-19/England/20129167302/2020	Europe / United Kingdom / England	2020-03-20	Respiratory Virus Unit, Microbiology Services Colindale, Public Health England	Respiratory Virus Unit, Microbiology Services Colindale, Public Health England	Monica Galiano, Shahjahan Miah, Angie Lackenby, Omolola Akinbami, Tiina Talts, Leena Bhaw, Richard Myers, Steven Platt, Kirstin Edwards, Jonathan Hubb, Joanna Ellis, Maria Zambon
EPI_ISL_425461	hCoV-19/England/CAMB-770C8/2020	Europe / United Kingdom / England	2020-03-30	Department of Pathology, University of Cambridge	COVID-19 Genomics UK (COG-UK) Consortium	Luke W Meredith, M. Estee Torok , Myra Hosmillo, William L. Hamilton, Martin D. Curran, Theresa Feltwell, Anna Yakovleva, Charlotte J. Houldcroft, Aminu S. Jahun, Sarah L. Caddy, Ian Goodfellow
EPI_ISL_413485	hCoV-19/Anhui/SZ005/2020	Asia / China / Anhui / Suzhou	2020-01-24	Department of microbiology laboratory,Anhui Provincial Center for Disease Control and Prevention	Department of microbiology laboratory,Anhui Provincial Center for Disease Control and Prevention	Weiwei Li,Jun He,Yong Sun,Junling Yu,Qingqing Chen,Yuan Yuan,Yonglin Shi,Zhuhui Zhang,Yinglu Ge,Weidong Li,Bin Su,Zhirong Liu
EPI_ISL_413486	hCoV-19/USA/WA8-UW5/2020	North America / USA / Washington	2020-03-01	Valley Medical Center	University of Washington Virology Lab	Pavitra Roychoudhury, Arun Nalla, Hong Xie, Keith Jerome, Alexander Greninger
EPI_ISL_425460	hCoV-19/England/CAMB-770B9/2020	Europe / United Kingdom / England	2020-03-31	Department of Pathology, University of Cambridge	COVID-19 Genomics UK (COG-UK) Consortium	Luke W Meredith, M. Estee Torok , Myra Hosmillo, William L. Hamilton, Martin D. Curran, Theresa Feltwell, Anna Yakovleva, Charlotte J. Houldcroft, Aminu S. Jahun, Sarah L. Caddy, Ian Goodfellow
EPI_ISL_413487	hCoV-19/USA/WA9-UW6/2020	North America / USA / Washington	2020-03-01	Harborview Medical Center	University of Washington Virology Lab	Pavitra Roychoudhury, Arun Nalla, Hong Xie, Keith Jerome, Alexander Greninger
EPI_ISL_413488	hCoV-19/Germany/NRW-01/2020	Europe / Germany / North Rhine Westphalia / Heinsberg District	2020-02-28	Center of Medical Microbiology, Virology, and Hospital Hygiene, University of Duesseldorf	Center of Medical Microbiology, Virology, and Hospital Hygiene, University of Duesseldorf	Ortwin Adams, Marcel Andree, Alexander Dilthey, Torsten Feldt, Sandra Hauka, Torsten Houwaart, Björn-Erik Jensen, Detlef Kindgen-Milles, Malte Kohns Vasconcelos, Klaus Pfeffer, Tina Senff, Daniel Strelow, Jörg Timm, Andreas Walker, Tobias Wienemann
EPI_ISL_413489	hCoV-19/Italy/UniSR1/2020	Europe / Italy / Lombardy / Milan	2020-03-03	Laboratorio di Microbiologia e Virologia, Università Vita-Salute San Raffaele, Milano	Laboratorio di Microbiologia e Virologia, Università Vita-Salute San Raffaele, Milano	R.A Diotti, E. Criscuolo, M. Castelli, V. Caputo, R. Ferrarese, M. Sampaolo, E. Boeri, I. Negri, V. Amato, G. Lo Raso, C. Di Resta, R. Burioni, M. Clementi, N. Mancini & N. Clementi
EPI_ISL_424129	hCoV-19/England/20129167204/2020	Europe / United Kingdom / England	2020-03-20	Respiratory Virus Unit, Microbiology Services Colindale, Public Health England	Respiratory Virus Unit, Microbiology Services Colindale, Public Health England	Monica Galiano, Shahjahan Miah, Angie Lackenby, Omolola Akinbami, Tiina Talts, Leena Bhaw, Richard Myers, Steven Platt, Kirstin Edwards, Jonathan Hubb, Joanna Ellis, Maria Zambon
EPI_ISL_424128	hCoV-19/England/20129166204/2020	Europe / United Kingdom / England	2020-03-21	Respiratory Virus Unit, Microbiology Services Colindale, Public Health England	Respiratory Virus Unit, Microbiology Services Colindale, Public Health England	Monica Galiano, Shahjahan Miah, Angie Lackenby, Omolola Akinbami, Tiina Talts, Leena Bhaw, Richard Myers, Steven Platt, Kirstin Edwards, Jonathan Hubb, Joanna Ellis, Maria Zambon
EPI_ISL_425459	hCoV-19/England/CAMB-7709B/2020	Europe / United Kingdom / England	2020-03-31	Department of Pathology, University of Cambridge	COVID-19 Genomics UK (COG-UK) Consortium	Luke W Meredith, M. Estee Torok , Myra Hosmillo, William L. Hamilton, Martin D. Curran, Theresa Feltwell, Anna Yakovleva, Charlotte J. Houldcroft, Aminu S. Jahun, Sarah L. Caddy, Ian Goodfellow
EPI_ISL_424127	hCoV-19/England/20129164904/2020	Europe / United Kingdom / England	2020-03-21	Respiratory Virus Unit, Microbiology Services Colindale, Public Health England	Respiratory Virus Unit, Microbiology Services Colindale, Public Health England	Monica Galiano, Shahjahan Miah, Angie Lackenby, Omolola Akinbami, Tiina Talts, Leena Bhaw, Richard Myers, Steven Platt, Kirstin Edwards, Jonathan Hubb, Joanna Ellis, Maria Zambon
EPI_ISL_425458	hCoV-19/England/CAMB-7708C/2020	Europe / United Kingdom / England	2020-03-31	Department of Pathology, University of Cambridge	COVID-19 Genomics UK (COG-UK) Consortium	Luke W Meredith, M. Estee Torok , Myra Hosmillo, William L. Hamilton, Martin D. Curran, Theresa Feltwell, Anna Yakovleva, Charlotte J. Houldcroft, Aminu S. Jahun, Sarah L. Caddy, Ian Goodfellow
EPI_ISL_424126	hCoV-19/England/20129163604/2020	Europe / United Kingdom / England	2020-03-21	Respiratory Virus Unit, Microbiology Services Colindale, Public Health England	Respiratory Virus Unit, Microbiology Services Colindale, Public Health England	Monica Galiano, Shahjahan Miah, Angie Lackenby, Omolola Akinbami, Tiina Talts, Leena Bhaw, Richard Myers, Steven Platt, Kirstin Edwards, Jonathan Hubb, Joanna Ellis, Maria Zambon
EPI_ISL_425457	hCoV-19/England/CAMB-7707D/2020	Europe / United Kingdom / England	2020-04-01	Department of Pathology, University of Cambridge	COVID-19 Genomics UK (COG-UK) Consortium	Luke W Meredith, M. Estee Torok , Myra Hosmillo, William L. Hamilton, Martin D. Curran, Theresa Feltwell, Anna Yakovleva, Charlotte J. Houldcroft, Aminu S. Jahun, Sarah L. Caddy, Ian Goodfellow
EPI_ISL_424125	hCoV-19/England/20129163304/2020	Europe / United Kingdom / England	2020-03-11	Respiratory Virus Unit, Microbiology Services Colindale, Public Health England	Respiratory Virus Unit, Microbiology Services Colindale, Public Health England	Monica Galiano, Shahjahan Miah, Angie Lackenby, Omolola Akinbami, Tiina Talts, Leena Bhaw, Richard Myers, Steven Platt, Kirstin Edwards, Jonathan Hubb, Joanna Ellis, Maria Zambon
EPI_ISL_425456	hCoV-19/England/CAMB-7706E/2020	Europe / United Kingdom / England	2020-03-31	Department of Pathology, University of Cambridge	COVID-19 Genomics UK (COG-UK) Consortium	Luke W Meredith, M. Estee Torok , Myra Hosmillo, William L. Hamilton, Martin D. Curran, Theresa Feltwell, Anna Yakovleva, Charlotte J. Houldcroft, Aminu S. Jahun, Sarah L. Caddy, Ian Goodfellow
EPI_ISL_424124	hCoV-19/England/20129163104/2020	Europe / United Kingdom / England	2020-03-21	Respiratory Virus Unit, Microbiology Services Colindale, Public Health England	Respiratory Virus Unit, Microbiology Services Colindale, Public Health England	Monica Galiano, Shahjahan Miah, Angie Lackenby, Omolola Akinbami, Tiina Talts, Leena Bhaw, Richard Myers, Steven Platt, Kirstin Edwards, Jonathan Hubb, Joanna Ellis, Maria Zambon
EPI_ISL_425455	hCoV-19/England/CAMB-7705F/2020	Europe / United Kingdom / England	2020-03-31	Department of Pathology, University of Cambridge	COVID-19 Genomics UK (COG-UK) Consortium	Luke W Meredith, M. Estee Torok , Myra Hosmillo, William L. Hamilton, Martin D. Curran, Theresa Feltwell, Anna Yakovleva, Charlotte J. Houldcroft, Aminu S. Jahun, Sarah L. Caddy, Ian Goodfellow
EPI_ISL_424123	hCoV-19/England/20129161204/2020	Europe / United Kingdom / England	2020-03-12	Respiratory Virus Unit, Microbiology Services Colindale, Public Health England	Respiratory Virus Unit, Microbiology Services Colindale, Public Health England	Monica Galiano, Shahjahan Miah, Angie Lackenby, Omolola Akinbami, Tiina Talts, Leena Bhaw, Richard Myers, Steven Platt, Kirstin Edwards, Jonathan Hubb, Joanna Ellis, Maria Zambon
EPI_ISL_425454	hCoV-19/England/CAMB-77040/2020	Europe / United Kingdom / England	2020-03-31	Department of Pathology, University of Cambridge	COVID-19 Genomics UK (COG-UK) Consortium	Luke W Meredith, M. Estee Torok , Myra Hosmillo, William L. Hamilton, Martin D. Curran, Theresa Feltwell, Anna Yakovleva, Charlotte J. Houldcroft, Aminu S. Jahun, Sarah L. Caddy, Ian Goodfellow
EPI_ISL_424122	hCoV-19/England/20129161104/2020	Europe / United Kingdom / England	2020-03-12	Respiratory Virus Unit, Microbiology Services Colindale, Public Health England	Respiratory Virus Unit, Microbiology Services Colindale, Public Health England	Monica Galiano, Shahjahan Miah, Angie Lackenby, Omolola Akinbami, Tiina Talts, Leena Bhaw, Richard Myers, Steven Platt, Kirstin Edwards, Jonathan Hubb, Joanna Ellis, Maria Zambon
EPI_ISL_425453	hCoV-19/England/CAMB-77031/2020	Europe / United Kingdom / England	2020-04-01	Department of Pathology, University of Cambridge	COVID-19 Genomics UK (COG-UK) Consortium	Luke W Meredith, M. Estee Torok , Myra Hosmillo, William L. Hamilton, Martin D. Curran, Theresa Feltwell, Anna Yakovleva, Charlotte J. Houldcroft, Aminu S. Jahun, Sarah L. Caddy, Ian Goodfellow
EPI_ISL_424121	hCoV-19/England/20129160704/2020	Europe / United Kingdom / England	2020-03-21	Respiratory Virus Unit, Microbiology Services Colindale, Public Health England	Respiratory Virus Unit, Microbiology Services Colindale, Public Health England	Monica Galiano, Shahjahan Miah, Angie Lackenby, Omolola Akinbami, Tiina Talts, Leena Bhaw, Richard Myers, Steven Platt, Kirstin Edwards, Jonathan Hubb, Joanna Ellis, Maria Zambon
EPI_ISL_425452	hCoV-19/England/CAMB-77022/2020	Europe / United Kingdom / England	2020-03-31	Department of Pathology, University of Cambridge	COVID-19 Genomics UK (COG-UK) Consortium	Luke W Meredith, M. Estee Torok , Myra Hosmillo, William L. Hamilton, Martin D. Curran, Theresa Feltwell, Anna Yakovleva, Charlotte J. Houldcroft, Aminu S. Jahun, Sarah L. Caddy, Ian Goodfellow
EPI_ISL_424120	hCoV-19/England/20129159604/2020	Europe / United Kingdom / England	2020-03-12	Respiratory Virus Unit, Microbiology Services Colindale, Public Health England	Respiratory Virus Unit, Microbiology Services Colindale, Public Health England	Monica Galiano, Shahjahan Miah, Angie Lackenby, Omolola Akinbami, Tiina Talts, Leena Bhaw, Richard Myers, Steven Platt, Kirstin Edwards, Jonathan Hubb, Joanna Ellis, Maria Zambon
EPI_ISL_425451	hCoV-19/England/CAMB-77013/2020	Europe / United Kingdom / England	2020-04-01	Department of Pathology, University of Cambridge	COVID-19 Genomics UK (COG-UK) Consortium	Luke W Meredith, M. Estee Torok , Myra Hosmillo, William L. Hamilton, Martin D. Curran, Theresa Feltwell, Anna Yakovleva, Charlotte J. Houldcroft, Aminu S. Jahun, Sarah L. Caddy, Ian Goodfellow
EPI_ISL_425450	hCoV-19/England/CAMB-77004/2020	Europe / United Kingdom / England	2020-03-31	Department of Pathology, University of Cambridge	COVID-19 Genomics UK (COG-UK) Consortium	Luke W Meredith, M. Estee Torok , Myra Hosmillo, William L. Hamilton, Martin D. Curran, Theresa Feltwell, Anna Yakovleva, Charlotte J. Houldcroft, Aminu S. Jahun, Sarah L. Caddy, Ian Goodfellow
EPI_ISL_424119	hCoV-19/England/20129158804/2020	Europe / United Kingdom / England	2020-03-21	Respiratory Virus Unit, Microbiology Services Colindale, Public Health England	Respiratory Virus Unit, Microbiology Services Colindale, Public Health England	Monica Galiano, Shahjahan Miah, Angie Lackenby, Omolola Akinbami, Tiina Talts, Leena Bhaw, Richard Myers, Steven Platt, Kirstin Edwards, Jonathan Hubb, Joanna Ellis, Maria Zambon
EPI_ISL_424118	hCoV-19/England/20129154104/2020	Europe / United Kingdom / England	2020-03-12	Respiratory Virus Unit, Microbiology Services Colindale, Public Health England	Respiratory Virus Unit, Microbiology Services Colindale, Public Health England	Monica Galiano, Shahjahan Miah, Angie Lackenby, Omolola Akinbami, Tiina Talts, Leena Bhaw, Richard Myers, Steven Platt, Kirstin Edwards, Jonathan Hubb, Joanna Ellis, Maria Zambon
EPI_ISL_425449	hCoV-19/England/CAMB-76FF9/2020	Europe / United Kingdom / England	2020-04-01	Department of Pathology, University of Cambridge	COVID-19 Genomics UK (COG-UK) Consortium	Luke W Meredith, M. Estee Torok , Myra Hosmillo, William L. Hamilton, Martin D. Curran, Theresa Feltwell, Anna Yakovleva, Charlotte J. Houldcroft, Aminu S. Jahun, Sarah L. Caddy, Ian Goodfellow
EPI_ISL_424159	hCoV-19/England/20129176804/2020	Europe / United Kingdom / England	2020-03-21	Respiratory Virus Unit, Microbiology Services Colindale, Public Health England	Respiratory Virus Unit, Microbiology Services Colindale, Public Health England	Monica Galiano, Shahjahan Miah, Angie Lackenby, Omolola Akinbami, Tiina Talts, Leena Bhaw, Richard Myers, Steven Platt, Kirstin Edwards, Jonathan Hubb, Joanna Ellis, Maria Zambon
EPI_ISL_424158	hCoV-19/England/20129176304/2020	Europe / United Kingdom / England	2020-03-21	Respiratory Virus Unit, Microbiology Services Colindale, Public Health England	Respiratory Virus Unit, Microbiology Services Colindale, Public Health England	Monica Galiano, Shahjahan Miah, Angie Lackenby, Omolola Akinbami, Tiina Talts, Leena Bhaw, Richard Myers, Steven Platt, Kirstin Edwards, Jonathan Hubb, Joanna Ellis, Maria Zambon
EPI_ISL_425489	hCoV-19/England/NOTT-10E06B/2020	Europe / United Kingdom / England	2020-03-18	Queens Medical Centre, Clinical Microbiology Department / DeepSeq Nottingham	COVID-19 Genomics UK (COG-UK) Consortium	Gemma Clark, Wendy Smith, Manjinder Khakh, Hannah Howson-Wells, Jonathan Ball, Patrick McClure, Joseph Chappell, Theocharis Tsoleridis, Nadine Holmes, Matthew Carlisle, Christopher Moore, Fei Sang, Johnny Debebe, Victoria Wright, Matthew Loose
EPI_ISL_424157	hCoV-19/England/20129176204/2020	Europe / United Kingdom / England	2020-03-20	Respiratory Virus Unit, Microbiology Services Colindale, Public Health England	Respiratory Virus Unit, Microbiology Services Colindale, Public Health England	Monica Galiano, Shahjahan Miah, Angie Lackenby, Omolola Akinbami, Tiina Talts, Leena Bhaw, Richard Myers, Steven Platt, Kirstin Edwards, Jonathan Hubb, Joanna Ellis, Maria Zambon
EPI_ISL_425488	hCoV-19/England/NOTT-10E05C/2020	Europe / United Kingdom / England	2020-03-18	Queens Medical Centre, Clinical Microbiology Department / DeepSeq Nottingham	COVID-19 Genomics UK (COG-UK) Consortium	Gemma Clark, Wendy Smith, Manjinder Khakh, Hannah Howson-Wells, Jonathan Ball, Patrick McClure, Joseph Chappell, Theocharis Tsoleridis, Nadine Holmes, Matthew Carlisle, Christopher Moore, Fei Sang, Johnny Debebe, Victoria Wright, Matthew Loose
EPI_ISL_424156	hCoV-19/England/20129176104/2020	Europe / United Kingdom / England	2020-03-20	Respiratory Virus Unit, Microbiology Services Colindale, Public Health England	Respiratory Virus Unit, Microbiology Services Colindale, Public Health England	Monica Galiano, Shahjahan Miah, Angie Lackenby, Omolola Akinbami, Tiina Talts, Leena Bhaw, Richard Myers, Steven Platt, Kirstin Edwards, Jonathan Hubb, Joanna Ellis, Maria Zambon
EPI_ISL_425487	hCoV-19/England/NOTT-10E04D/2020	Europe / United Kingdom / England	2020-03-17	Queens Medical Centre, Clinical Microbiology Department / DeepSeq Nottingham	COVID-19 Genomics UK (COG-UK) Consortium	Gemma Clark, Wendy Smith, Manjinder Khakh, Hannah Howson-Wells, Jonathan Ball, Patrick McClure, Joseph Chappell, Theocharis Tsoleridis, Nadine Holmes, Matthew Carlisle, Christopher Moore, Fei Sang, Johnny Debebe, Victoria Wright, Matthew Loose
EPI_ISL_424155	hCoV-19/England/20129176004/2020	Europe / United Kingdom / England	2020-03-20	Respiratory Virus Unit, Microbiology Services Colindale, Public Health England	Respiratory Virus Unit, Microbiology Services Colindale, Public Health England	Monica Galiano, Shahjahan Miah, Angie Lackenby, Omolola Akinbami, Tiina Talts, Leena Bhaw, Richard Myers, Steven Platt, Kirstin Edwards, Jonathan Hubb, Joanna Ellis, Maria Zambon
EPI_ISL_425486	hCoV-19/England/NOTT-10E03E/2020	Europe / United Kingdom / England	2020-03-17	Queens Medical Centre, Clinical Microbiology Department / DeepSeq Nottingham	COVID-19 Genomics UK (COG-UK) Consortium	Gemma Clark, Wendy Smith, Manjinder Khakh, Hannah Howson-Wells, Jonathan Ball, Patrick McClure, Joseph Chappell, Theocharis Tsoleridis, Nadine Holmes, Matthew Carlisle, Christopher Moore, Fei Sang, Johnny Debebe, Victoria Wright, Matthew Loose
EPI_ISL_424154	hCoV-19/England/20129176002/2020	Europe / United Kingdom / England	2020-03-20	Respiratory Virus Unit, Microbiology Services Colindale, Public Health England	Respiratory Virus Unit, Microbiology Services Colindale, Public Health England	Monica Galiano, Shahjahan Miah, Angie Lackenby, Omolola Akinbami, Tiina Talts, Leena Bhaw, Richard Myers, Steven Platt, Kirstin Edwards, Jonathan Hubb, Joanna Ellis, Maria Zambon
EPI_ISL_425485	hCoV-19/England/NOTT-10E02F/2020	Europe / United Kingdom / England	2020-03-17	Queens Medical Centre, Clinical Microbiology Department / DeepSeq Nottingham	COVID-19 Genomics UK (COG-UK) Consortium	Gemma Clark, Wendy Smith, Manjinder Khakh, Hannah Howson-Wells, Jonathan Ball, Patrick McClure, Joseph Chappell, Theocharis Tsoleridis, Nadine Holmes, Matthew Carlisle, Christopher Moore, Fei Sang, Johnny Debebe, Victoria Wright, Matthew Loose
EPI_ISL_424153	hCoV-19/England/20129175104/2020	Europe / United Kingdom / England	2020-03-21	Respiratory Virus Unit, Microbiology Services Colindale, Public Health England	Respiratory Virus Unit, Microbiology Services Colindale, Public Health England	Monica Galiano, Shahjahan Miah, Angie Lackenby, Omolola Akinbami, Tiina Talts, Leena Bhaw, Richard Myers, Steven Platt, Kirstin Edwards, Jonathan Hubb, Joanna Ellis, Maria Zambon
EPI_ISL_425484	hCoV-19/England/NOTT-10E010/2020	Europe / United Kingdom / England	2020-03-17	Queens Medical Centre, Clinical Microbiology Department / DeepSeq Nottingham	COVID-19 Genomics UK (COG-UK) Consortium	Gemma Clark, Wendy Smith, Manjinder Khakh, Hannah Howson-Wells, Jonathan Ball, Patrick McClure, Joseph Chappell, Theocharis Tsoleridis, Nadine Holmes, Matthew Carlisle, Christopher Moore, Fei Sang, Johnny Debebe, Victoria Wright, Matthew Loose
EPI_ISL_424152	hCoV-19/England/20129174804/2020	Europe / United Kingdom / England	2020-03-20	Respiratory Virus Unit, Microbiology Services Colindale, Public Health England	Respiratory Virus Unit, Microbiology Services Colindale, Public Health England	Monica Galiano, Shahjahan Miah, Angie Lackenby, Omolola Akinbami, Tiina Talts, Leena Bhaw, Richard Myers, Steven Platt, Kirstin Edwards, Jonathan Hubb, Joanna Ellis, Maria Zambon
EPI_ISL_425483	hCoV-19/England/NOTT-10E001/2020	Europe / United Kingdom / England	2020-03-16	Queens Medical Centre, Clinical Microbiology Department / DeepSeq Nottingham	COVID-19 Genomics UK (COG-UK) Consortium	Gemma Clark, Wendy Smith, Manjinder Khakh, Hannah Howson-Wells, Jonathan Ball, Patrick McClure, Joseph Chappell, Theocharis Tsoleridis, Nadine Holmes, Matthew Carlisle, Christopher Moore, Fei Sang, Johnny Debebe, Victoria Wright, Matthew Loose
EPI_ISL_424151	hCoV-19/England/20129174704/2020	Europe / United Kingdom / England	2020-03-22	Respiratory Virus Unit, Microbiology Services Colindale, Public Health England	Respiratory Virus Unit, Microbiology Services Colindale, Public Health England	Monica Galiano, Shahjahan Miah, Angie Lackenby, Omolola Akinbami, Tiina Talts, Leena Bhaw, Richard Myers, Steven Platt, Kirstin Edwards, Jonathan Hubb, Joanna Ellis, Maria Zambon
EPI_ISL_425482	hCoV-19/England/NOTT-10DFF6/2020	Europe / United Kingdom / England	2020-03-16	Queens Medical Centre, Clinical Microbiology Department / DeepSeq Nottingham	COVID-19 Genomics UK (COG-UK) Consortium	Gemma Clark, Wendy Smith, Manjinder Khakh, Hannah Howson-Wells, Jonathan Ball, Patrick McClure, Joseph Chappell, Theocharis Tsoleridis, Nadine Holmes, Matthew Carlisle, Christopher Moore, Fei Sang, Johnny Debebe, Victoria Wright, Matthew Loose
EPI_ISL_424150	hCoV-19/England/20129174604/2020	Europe / United Kingdom / England	2020-03-21	Respiratory Virus Unit, Microbiology Services Colindale, Public Health England	Respiratory Virus Unit, Microbiology Services Colindale, Public Health England	Monica Galiano, Shahjahan Miah, Angie Lackenby, Omolola Akinbami, Tiina Talts, Leena Bhaw, Richard Myers, Steven Platt, Kirstin Edwards, Jonathan Hubb, Joanna Ellis, Maria Zambon
EPI_ISL_425481	hCoV-19/England/NOTT-10DFE7/2020	Europe / United Kingdom / England	2020-03-16	Queens Medical Centre, Clinical Microbiology Department / DeepSeq Nottingham	COVID-19 Genomics UK (COG-UK) Consortium	Gemma Clark, Wendy Smith, Manjinder Khakh, Hannah Howson-Wells, Jonathan Ball, Patrick McClure, Joseph Chappell, Theocharis Tsoleridis, Nadine Holmes, Matthew Carlisle, Christopher Moore, Fei Sang, Johnny Debebe, Victoria Wright, Matthew Loose
EPI_ISL_425480	hCoV-19/England/NOTT-10DFD8/2020	Europe / United Kingdom / England	2020-03-16	Queens Medical Centre, Clinical Microbiology Department / DeepSeq Nottingham	COVID-19 Genomics UK (COG-UK) Consortium	Gemma Clark, Wendy Smith, Manjinder Khakh, Hannah Howson-Wells, Jonathan Ball, Patrick McClure, Joseph Chappell, Theocharis Tsoleridis, Nadine Holmes, Matthew Carlisle, Christopher Moore, Fei Sang, Johnny Debebe, Victoria Wright, Matthew Loose
EPI_ISL_424149	hCoV-19/England/20129174404/2020	Europe / United Kingdom / England	2020-03-20	Respiratory Virus Unit, Microbiology Services Colindale, Public Health England	Respiratory Virus Unit, Microbiology Services Colindale, Public Health England	Monica Galiano, Shahjahan Miah, Angie Lackenby, Omolola Akinbami, Tiina Talts, Leena Bhaw, Richard Myers, Steven Platt, Kirstin Edwards, Jonathan Hubb, Joanna Ellis, Maria Zambon
EPI_ISL_424148	hCoV-19/England/20129174304/2020	Europe / United Kingdom / England	2020-03-20	Respiratory Virus Unit, Microbiology Services Colindale, Public Health England	Respiratory Virus Unit, Microbiology Services Colindale, Public Health England	Monica Galiano, Shahjahan Miah, Angie Lackenby, Omolola Akinbami, Tiina Talts, Leena Bhaw, Richard Myers, Steven Platt, Kirstin Edwards, Jonathan Hubb, Joanna Ellis, Maria Zambon
EPI_ISL_425479	hCoV-19/England/NOTT-10DFC9/2020	Europe / United Kingdom / England	2020-03-16	Queens Medical Centre, Clinical Microbiology Department / DeepSeq Nottingham	COVID-19 Genomics UK (COG-UK) Consortium	Gemma Clark, Wendy Smith, Manjinder Khakh, Hannah Howson-Wells, Jonathan Ball, Patrick McClure, Joseph Chappell, Theocharis Tsoleridis, Nadine Holmes, Matthew Carlisle, Christopher Moore, Fei Sang, Johnny Debebe, Victoria Wright, Matthew Loose
EPI_ISL_413490	hCoV-19/New Zealand/01/2020	Oceania / New Zealand / Auckland	2020-02-27	Auckland Hospital	Institute of Environmental Science and Research (ESR)	Matt Storey, Xiaoyun Ren, Gary McAuliffe, Sally Roberts, Matthew Blakiston, Erasmus Smit, Lauren Jelly, Joep de Ligt
EPI_ISL_424147	hCoV-19/England/20129174204/2020	Europe / United Kingdom / England	2020-03-21	Respiratory Virus Unit, Microbiology Services Colindale, Public Health England	Respiratory Virus Unit, Microbiology Services Colindale, Public Health England	Monica Galiano, Shahjahan Miah, Angie Lackenby, Omolola Akinbami, Tiina Talts, Leena Bhaw, Richard Myers, Steven Platt, Kirstin Edwards, Jonathan Hubb, Joanna Ellis, Maria Zambon
EPI_ISL_425478	hCoV-19/England/NOTT-10DFBA/2020	Europe / United Kingdom / England	2020-03-15	Queens Medical Centre, Clinical Microbiology Department / DeepSeq Nottingham	COVID-19 Genomics UK (COG-UK) Consortium	Gemma Clark, Wendy Smith, Manjinder Khakh, Hannah Howson-Wells, Jonathan Ball, Patrick McClure, Joseph Chappell, Theocharis Tsoleridis, Nadine Holmes, Matthew Carlisle, Christopher Moore, Fei Sang, Johnny Debebe, Victoria Wright, Matthew Loose
EPI_ISL_413491	hCoV-19/Hong Kong/VM20002493/2020	Asia / Hong Kong	2020-02-09	Princess Margaret Hospital	Hong Kong Department of Health	Mak Gannon C.K., Cheng Peter K.C., Lam Edman T.K., Chan Rickjason C.W., Tsang Dominic N.C.
EPI_ISL_424146	hCoV-19/England/20129173804/2020	Europe / United Kingdom / England	2020-03-21	Respiratory Virus Unit, Microbiology Services Colindale, Public Health England	Respiratory Virus Unit, Microbiology Services Colindale, Public Health England	Monica Galiano, Shahjahan Miah, Angie Lackenby, Omolola Akinbami, Tiina Talts, Leena Bhaw, Richard Myers, Steven Platt, Kirstin Edwards, Jonathan Hubb, Joanna Ellis, Maria Zambon
EPI_ISL_425477	hCoV-19/England/NOTT-10DFAB/2020	Europe / United Kingdom / England	2020-03-14	Queens Medical Centre, Clinical Microbiology Department / DeepSeq Nottingham	COVID-19 Genomics UK (COG-UK) Consortium	Gemma Clark, Wendy Smith, Manjinder Khakh, Hannah Howson-Wells, Jonathan Ball, Patrick McClure, Joseph Chappell, Theocharis Tsoleridis, Nadine Holmes, Matthew Carlisle, Christopher Moore, Fei Sang, Johnny Debebe, Victoria Wright, Matthew Loose
EPI_ISL_413492	hCoV-19/Hong Kong/VM20002509/2020	Asia / Hong Kong	2020-02-10	Queen Mary Hospital	Hong Kong Department of Health	Mak Gannon C.K., Cheng Peter K.C., Lam Edman T.K., Chan Rickjason C.W., Tsang Dominic N.C.
EPI_ISL_424145	hCoV-19/England/20129173704/2020	Europe / United Kingdom / England	2020-03-20	Respiratory Virus Unit, Microbiology Services Colindale, Public Health England	Respiratory Virus Unit, Microbiology Services Colindale, Public Health England	Monica Galiano, Shahjahan Miah, Angie Lackenby, Omolola Akinbami, Tiina Talts, Leena Bhaw, Richard Myers, Steven Platt, Kirstin Edwards, Jonathan Hubb, Joanna Ellis, Maria Zambon
EPI_ISL_425476	hCoV-19/England/NOTT-10DF9C/2020	Europe / United Kingdom / England	2020-03-14	Queens Medical Centre, Clinical Microbiology Department / DeepSeq Nottingham	COVID-19 Genomics UK (COG-UK) Consortium	Gemma Clark, Wendy Smith, Manjinder Khakh, Hannah Howson-Wells, Jonathan Ball, Patrick McClure, Joseph Chappell, Theocharis Tsoleridis, Nadine Holmes, Matthew Carlisle, Christopher Moore, Fei Sang, Johnny Debebe, Victoria Wright, Matthew Loose
EPI_ISL_413493	hCoV-19/Hong Kong/VM20002507/2020	Asia / Hong Kong	2020-02-10	Princess Margaret Hospital	Hong Kong Department of Health	Mak Gannon C.K., Cheng Peter K.C., Lam Edman T.K., Chan Rickjason C.W., Tsang Dominic N.C.
EPI_ISL_424144	hCoV-19/England/20129173004/2020	Europe / United Kingdom / England	2020-03-21	Respiratory Virus Unit, Microbiology Services Colindale, Public Health England	Respiratory Virus Unit, Microbiology Services Colindale, Public Health England	Monica Galiano, Shahjahan Miah, Angie Lackenby, Omolola Akinbami, Tiina Talts, Leena Bhaw, Richard Myers, Steven Platt, Kirstin Edwards, Jonathan Hubb, Joanna Ellis, Maria Zambon
EPI_ISL_425475	hCoV-19/England/NOTT-10DF7E/2020	Europe / United Kingdom / England	2020-03-14	Queens Medical Centre, Clinical Microbiology Department / DeepSeq Nottingham	COVID-19 Genomics UK (COG-UK) Consortium	Gemma Clark, Wendy Smith, Manjinder Khakh, Hannah Howson-Wells, Jonathan Ball, Patrick McClure, Joseph Chappell, Theocharis Tsoleridis, Nadine Holmes, Matthew Carlisle, Christopher Moore, Fei Sang, Johnny Debebe, Victoria Wright, Matthew Loose
EPI_ISL_413494	hCoV-19/Hong Kong/VM20002508/2020	Asia / Hong Kong	2020-02-10	Princess Margaret Hospital	Hong Kong Department of Health	Mak Gannon C.K., Cheng Peter K.C., Lam Edman T.K., Chan Rickjason C.W., Tsang Dominic N.C.
EPI_ISL_424143	hCoV-19/England/20129172402/2020	Europe / United Kingdom / England	2020-03-21	Respiratory Virus Unit, Microbiology Services Colindale, Public Health England	Respiratory Virus Unit, Microbiology Services Colindale, Public Health England	Monica Galiano, Shahjahan Miah, Angie Lackenby, Omolola Akinbami, Tiina Talts, Leena Bhaw, Richard Myers, Steven Platt, Kirstin Edwards, Jonathan Hubb, Joanna Ellis, Maria Zambon
EPI_ISL_425474	hCoV-19/England/NOTT-10DF6F/2020	Europe / United Kingdom / England	2020-03-14	Queens Medical Centre, Clinical Microbiology Department / DeepSeq Nottingham	COVID-19 Genomics UK (COG-UK) Consortium	Gemma Clark, Wendy Smith, Manjinder Khakh, Hannah Howson-Wells, Jonathan Ball, Patrick McClure, Joseph Chappell, Theocharis Tsoleridis, Nadine Holmes, Matthew Carlisle, Christopher Moore, Fei Sang, Johnny Debebe, Victoria Wright, Matthew Loose
EPI_ISL_413495	hCoV-19/Hong Kong/VM20002582/2020	Asia / Hong Kong	2020-02-12	Ruttonjee Hospital	Hong Kong Department of Health	Mak Gannon C.K., Cheng Peter K.C., Lam Edman T.K., Chan Rickjason C.W., Tsang Dominic N.C.
EPI_ISL_424142	hCoV-19/England/20129171904/2020	Europe / United Kingdom / England	2020-03-21	Respiratory Virus Unit, Microbiology Services Colindale, Public Health England	Respiratory Virus Unit, Microbiology Services Colindale, Public Health England	Monica Galiano, Shahjahan Miah, Angie Lackenby, Omolola Akinbami, Tiina Talts, Leena Bhaw, Richard Myers, Steven Platt, Kirstin Edwards, Jonathan Hubb, Joanna Ellis, Maria Zambon
EPI_ISL_425473	hCoV-19/England/NOTT-10DF50/2020	Europe / United Kingdom / England	2020-03-14	Queens Medical Centre, Clinical Microbiology Department / DeepSeq Nottingham	COVID-19 Genomics UK (COG-UK) Consortium	Gemma Clark, Wendy Smith, Manjinder Khakh, Hannah Howson-Wells, Jonathan Ball, Patrick McClure, Joseph Chappell, Theocharis Tsoleridis, Nadine Holmes, Matthew Carlisle, Christopher Moore, Fei Sang, Johnny Debebe, Victoria Wright, Matthew Loose
EPI_ISL_413496	hCoV-19/Hong Kong/VM20002581/2020	Asia / Hong Kong	2020-02-13	Ruttonjee Hospital	Hong Kong Department of Health	Mak Gannon C.K., Cheng Peter K.C., Lam Edman T.K., Chan Rickjason C.W., Tsang Dominic N.C.
EPI_ISL_424141	hCoV-19/England/20129171804/2020	Europe / United Kingdom / England	2020-03-20	Respiratory Virus Unit, Microbiology Services Colindale, Public Health England	Respiratory Virus Unit, Microbiology Services Colindale, Public Health England	Monica Galiano, Shahjahan Miah, Angie Lackenby, Omolola Akinbami, Tiina Talts, Leena Bhaw, Richard Myers, Steven Platt, Kirstin Edwards, Jonathan Hubb, Joanna Ellis, Maria Zambon
EPI_ISL_425472	hCoV-19/England/NOTT-10DF41/2020	Europe / United Kingdom / England	2020-03-14	Queens Medical Centre, Clinical Microbiology Department / DeepSeq Nottingham	COVID-19 Genomics UK (COG-UK) Consortium	Gemma Clark, Wendy Smith, Manjinder Khakh, Hannah Howson-Wells, Jonathan Ball, Patrick McClure, Joseph Chappell, Theocharis Tsoleridis, Nadine Holmes, Matthew Carlisle, Christopher Moore, Fei Sang, Johnny Debebe, Victoria Wright, Matthew Loose
EPI_ISL_413497	hCoV-19/Hong Kong/VM20002588/2020	Asia / Hong Kong	2020-02-13	Ruttonjee Hospital	Hong Kong Department of Health	Mak Gannon C.K., Cheng Peter K.C., Lam Edman T.K., Chan Rickjason C.W., Tsang Dominic N.C.
[truncated: 8,713 more rows]
